# Supplementary material for: Oviduct Epithelial Cell-Derived Extracellular Vesicles Improve Porcine Trophoblast Outgrowth
Source: Vet Sci. 2022 Nov 4;9(11):609. doi: 10.3390/vetsci9110609 (PMC9697688; doi:10.3390/vetsci9110609)
Supplement: Supplementary file 1 [file vetsci-09-00609-s001.zip]

Archive with 3 entries (3 files):
- Table S1_Proteomics data.xlsx
- Table S2_Gene ontology.xlsx
- Table S3_Biological processes.xlsx
