# Supplementary material for: Oviduct Epithelial Cell-Derived Extracellular Vesicles Improve Porcine Trophoblast Outgrowth
Source: Vet Sci. 2022 Nov 4;9(11):609. doi: 10.3390/vetsci9110609 (PMC9697688; doi:10.3390/vetsci9110609)
Supplement: Supplementary file 1 [file vetsci-09-00609-s001.zip › Table S1_Proteomics data.xlsx]

## Sheet: Genes list
Table S1. The proteomics data of OEC Evs. of OEC EVs
UNIPROT_ACCESSION	Name	Species
A0A287A642	MHC_I-like_Ag-recog domain-containing protein (A0A287A642_PIG)	Sus scrofa
A0A5G2QB69	ubiquitin conjugating enzyme E2 V2(UBE2V2)	Sus scrofa
I3LEF2	nucleoredoxin(NXN)	Sus scrofa
A0A5G2QEC4	adaptor related protein complex 2 subunit alpha 2(AP2A2)	Sus scrofa
A0A286ZRH9	CXADR Ig-like cell adhesion molecule(CXADR)	Sus scrofa
K7GM88	VPS28 subunit of ESCRT-I(VPS28)	Sus scrofa
A0A287AJ84	Rho GTPase activating protein 18(ARHGAP18)	Sus scrofa
A0A287AJF0	SEC31 homolog A, COPII coat complex component(SEC31A)	Sus scrofa
F1SB42	ezrin(EZR)	Sus scrofa
A0A5G2QLA4	ADAM metallopeptidase domain 17(ADAM17)	Sus scrofa
F1SEV5	rhophilin Rho GTPase binding protein 1(RHPN1)	Sus scrofa
F1RIQ4	dihydrodiol dehydrogenase(DHDH)	Sus scrofa
A0A5G2R7R7	golgin A7(GOLGA7)	Sus scrofa
A0A480YBA9	p21 (RAC1) activated kinase 4(PAK4)	Sus scrofa
A0A480UHV2	ATPase phospholipid transporting 8B2(ATP8B2)	Sus scrofa
A0A5G2QJT0	BAR/IMD domain containing adaptor protein 2 like 1(BAIAP2L1)	Sus scrofa
A8BV05	angiopoietin like 2(ANGPTL2)	Sus scrofa
A0A287ALP4	cadherin 13(CDH13)	Sus scrofa
O62680	CD59 molecule(CD59)	Sus scrofa
F1RZL4	ADAM metallopeptidase domain 9(ADAM9)	Sus scrofa
F1RHE3	ER membrane protein complex subunit 6(EMC6)	Sus scrofa
A0A5S6GW78	ADAM metallopeptidase domain 10(ADAM10)	Sus scrofa
A0A287ASK1	myosin heavy chain 11(MYH11)	Sus scrofa
A0A286ZLR2	doublecortin like kinase 1(DCLK1)	Sus scrofa
A0A287BKX8	BAR/IMD domain containing adaptor protein 2(BAIAP2)	Sus scrofa
A0A286ZQV4	solute carrier family 23 member 2(SLC23A2)	Sus scrofa
A0A5G2R2F8	ATP binding cassette subfamily C member 3(ABCC3)	Sus scrofa
A0A287AWK3	ATP binding cassette subfamily C member 3(ABCC3)	Sus scrofa
A0A5G2RCQ0	solute carrier family 3 member 2(SLC3A2)	Sus scrofa
F1RPH0	phosphoglycerate kinase 1(PGK1)	Sus scrofa
A0A5G2QGF8	mucin 1, cell surface associated(MUC1)	Sus scrofa
A0A287B9C7	roundabout guidance receptor 1(ROBO1)	Sus scrofa
A0A5G2QI00	protein phosphatase 1 catalytic subunit beta(PPP1CB)	Sus scrofa
A0A287BFJ2	clathrin light chain A(CLTA)	Sus scrofa
A0A287ANS6	H2A.J histone(H2AJ)	Sus scrofa
A0A286ZV56	calcium voltage-gated channel auxiliary subunit alpha2delta 1(CACNA2D1)	Sus scrofa
A0A5G2RH47	dipeptidyl peptidase 3(DPP3)	Sus scrofa
A0A287AF47	heparan sulfate proteoglycan 2(HSPG2)	Sus scrofa
A0A287ATF2	desmoglein 2(DSG2)	Sus scrofa
A0A5G2QPE1	calpain 2(CAPN2)	Sus scrofa
F1RI39	actinin alpha 4(ACTN4)	Sus scrofa
A0A286ZJI6	kinesin family member 2A(KIF2A)	Sus scrofa
A0A287AYJ5	growth arrest specific 6(GAS6)	Sus scrofa
A0A5G2R8G1	NSFL1 cofactor(NSFL1C)	Sus scrofa
A0A287AJQ2	phosphoglycerate mutase 1(PGAM1)	Sus scrofa
K7GQ95	S100 calcium binding protein A2(S100A2)	Sus scrofa
P80928	macrophage migration inhibitory factor(MIF)	Sus scrofa
A0A5G2RA45	leucine rich repeat containing 1(LRRC1)	Sus scrofa
A0A5G2QX12	matrix metallopeptidase 7(MMP7)	Sus scrofa
A0A5G2QE07	galectin 3(LGALS3)	Sus scrofa
A0A5G2QYN7	myeloid associated differentiation marker(MYADM)	Sus scrofa
A0A287B6V1	vacuolar protein sorting 36 homolog(VPS36)	Sus scrofa
A0A5G2R8P8	phosphoglycerate dehydrogenase(PHGDH)	Sus scrofa
A0A287AVH6	phosphatidylinositol 4-kinase type 2 alpha(PI4K2A)	Sus scrofa
A0A287A4W6	RAB21, member RAS oncogene family(RAB21)	Sus scrofa
A5GHL0	RAB22A, member RAS oncogene family(RAB22A)	Sus scrofa
F1S3K9	presenilin 1(PSEN1)	Sus scrofa
F2Z5Q6	ribosomal protein S6(RPS6)	Sus scrofa
Q29290	cystatin B(CSTB)	Sus scrofa
A0A287BBB7	prostate transmembrane protein, androgen induced 1(PMEPA1)	Sus scrofa
F1RKG9	TAO kinase 3(TAOK3)	Sus scrofa
A0A5G2R694	transforming growth factor beta receptor 2(TGFBR2)	Sus scrofa
A0A287AVN0	inositol monophosphatase 1(IMPA1)	Sus scrofa
A0A287A2T4	tetraspanin 9(TSPAN9)	Sus scrofa
A5A8V7	heat shock protein family A (Hsp70) member 1 like(HSPA1L)	Sus scrofa
A0A5G2RG39	vacuolar protein sorting 4 homolog A(VPS4A)	Sus scrofa
A0A286ZVI3	serine/threonine kinase 25(STK25)	Sus scrofa
A0A2C9F3C0	glucuronidase beta(GUSB)	Sus scrofa
Q0R678	Parkinsonism associated deglycase(PARK7)	Sus scrofa
A0A287B497	ADAM metallopeptidase domain 28(ADAM28)	Sus scrofa
A0A5G2RMY7	endothelin converting enzyme 1(ECE1)	Sus scrofa
A0A287B3L0	ras homolog family member G(RHOG)	Sus scrofa
A0A5G2RLN1	CD81 molecule(CD81)	Sus scrofa
A0A5K1U589	ubiquitin like modifier activating enzyme 1(UBA1)	Sus scrofa
Q007T5	ADP ribosylation factor 6(ARF6)	Sus scrofa
Q06AU2	RAP2B, member of RAS oncogene family(RAP2B)	Sus scrofa
A0A5G2Q9Z6	UDP-glucuronate decarboxylase 1(UXS1)	Sus scrofa
A0A286ZIM7	NDRG family member 2(NDRG2)	Sus scrofa
A0A5G2QKY1	CD86 molecule(CD86)	Sus scrofa
Q007T2	cell division cycle 42(CDC42)	Sus scrofa
A0A286ZPH4	ubiquitin conjugating enzyme E2 D3(UBE2D3)	Sus scrofa
A0A5G2QAS4	nectin cell adhesion molecule 2(NECTIN2)	Sus scrofa
Q06AU6	RAB5A, member RAS oncogene family(RAB5A)	Sus scrofa
A0A5G2QR29	cell adhesion molecule 4(CADM4)	Sus scrofa
A0A287A2T9	twinfilin actin binding protein 1(TWF1)	Sus scrofa
F1SF45	laminin subunit beta 3(LAMB3)	Sus scrofa
Q06AT8	ras homolog family member B(RHOB)	Sus scrofa
F6Q8K1	uroplakin 1B(UPK1B)	Sus scrofa
A0A5G2QM19	peptidase D(PEPD)	Sus scrofa
A0A286ZR70	tenascin C(TNC)	Sus scrofa
I3LKS1	ras homolog family member D(RHOD)	Sus scrofa
A0A481CVC9	RAB34, member RAS oncogene family(RAB34)	Sus scrofa
A0A287A0Q6	tyrosine 3-monooxygenase/tryptophan 5-monooxygenase activation protein zeta(YWHAZ)	Sus scrofa
F1STQ3	solute carrier family 9 member A1(SLC9A1)	Sus scrofa
A0A287A740	matrix metallopeptidase 14(MMP14)	Sus scrofa
A0A5G2QPR6	integral membrane protein 2C(ITM2C)	Sus scrofa
A0A286ZNV0	superoxide dismutase 3(SOD3)	Sus scrofa
A0A286ZW72	ribosomal protein L14(RPL14)	Sus scrofa
I3LM99	grancalcin(GCA)	Sus scrofa
A0A287AAX8	coiled-coil and C2 domain containing 1A(CC2D1A)	Sus scrofa
A0A5G2RK60	secretory carrier membrane protein 1(SCAMP1)	Sus scrofa
A0A287ARC7	cyclin dependent kinase 2(CDK2)	Sus scrofa
F1RSG6	ATPase H+ transporting V1 subunit H(ATP6V1H)	Sus scrofa
A0A5K1UYV7	attractin(ATRN)	Sus scrofa
I3LUH2	family with sequence similarity 124 member B(FAM124B)	Sus scrofa
A0A287BRL8	myristoylated alanine rich protein kinase C substrate(MARCKS)	Sus scrofa
A0A286ZRD4	tight junction protein 1(TJP1)	Sus scrofa
F1RFW5	RAB13, member RAS oncogene family(RAB13)	Sus scrofa
A0A480UJL5	platelet activating factor acetylhydrolase 1b regulatory subunit 1(PAFAH1B1)	Sus scrofa
I3LG91	EF-hand domain-containing protein (I3LG91_PIG)	Sus scrofa
F1SMF4	integrin subunit alpha 2(ITGA2)	Sus scrofa
A0A5G2QZU7	ATPase Na+/K+ transporting subunit alpha 1(ATP1A1)	Sus scrofa
A0A287AA14	desmoplakin(DSP)	Sus scrofa
A0A5G2R5J0	capping actin protein of muscle Z-line subunit alpha 2(CAPZA2)	Sus scrofa
A0A287AEK2	protein kinase cAMP-dependent type II regulatory subunit alpha(PRKAR2A)	Sus scrofa
A0A287BTG4	myosin IB(MYO1B)	Sus scrofa
A0A5K1UD05	capping actin protein of muscle Z-line subunit alpha 1(CAPZA1)	Sus scrofa
Q9TSX9	peroxiredoxin 6(PRDX6)	Sus scrofa
A0A286ZWE3	discoidin domain receptor tyrosine kinase 1(DDR1)	Sus scrofa
A0A5G2QZ46	galactose mutarotase(GALM)	Sus scrofa
A0A287B9A0	DnaJ heat shock protein family (Hsp40) member C5(DNAJC5)	Sus scrofa
A0A287B144	shisa family member 4(SHISA4)	Sus scrofa
A0A287BF94	cathepsin B(CTSB)	Sus scrofa
F2Z5M2	S100 calcium binding protein A10(S100A10)	Sus scrofa
A0A286ZIH1	protein tyrosine phosphatase receptor type F(PTPRF)	Sus scrofa
A0A286ZSZ2	protein associated with LIN7 1, MAGUK p55 family member(PALS1)	Sus scrofa
F1S4M9	RAB interacting factor(RABIF)	Sus scrofa
I3LBN0	lysine demethylase 4B(KDM4B)	Sus scrofa
A0A286ZZ12	natriuretic peptide C(NPPC)	Sus scrofa
A0A287AEC1	MOB kinase activator 1B(MOB1B)	Sus scrofa
A0A287AEM2	ribosomal protein S5(RPS5)	Sus scrofa
A0A286ZSB5	valosin containing protein(VCP)	Sus scrofa
A0A286ZL28	tight junction protein 2(TJP2)	Sus scrofa
Q06AS6	G protein subunit alpha i2(GNAI2)	Sus scrofa
K7GMF9	alanyl aminopeptidase, membrane(ANPEP)	Sus scrofa
F1S2H7	IQ motif containing GTPase activating protein 2(IQGAP2)	Sus scrofa
A0A286ZTA8	collagen type V alpha 2 chain(COL5A2)	Sus scrofa
F1S021	collagen type V alpha 1 chain(COL5A1)	Sus scrofa
F1SB90	G protein subunit alpha i1(GNAI1)	Sus scrofa
A0A287A191	desmocollin 2(DSC2)	Sus scrofa
A0A5G2R5X2	G protein subunit alpha i3(GNAI3)	Sus scrofa
A0A5K1UL34	PVR cell adhesion molecule(PVR)	Sus scrofa
A0A287AYW8	serpin family E member 2(SERPINE2)	Sus scrofa
A0A5G2QUE0	serpin family C member 1(SERPINC1)	Sus scrofa
A0A287B2E5	RAB8A, member RAS oncogene family(RAB8A)	Sus scrofa
A0A5G2QEM2	cytoplasmic FMR1 interacting protein 2(CYFIP2)	Sus scrofa
F1RI78	tweety family member 3(TTYH3)	Sus scrofa
A0A5G2QR34	phosphogluconate dehydrogenase(PGD)	Sus scrofa
I3LRS5	aldehyde dehydrogenase 1 family member A1(ALDH1A1)	Sus scrofa
A0A286ZY29	milk fat globule EGF and factor V/VIII domain containing(MFGE8)	Sus scrofa
A0A286ZJL5	ATPase H+ transporting V1 subunit D(ATP6V1D)	Sus scrofa
F1S0N2	ATP citrate lyase(ACLY)	Sus scrofa
F1SE87	charged multivesicular body protein 5(CHMP5)	Sus scrofa
C5H0C6	OTU deubiquitinase, ubiquitin aldehyde binding 1(OTUB1)	Sus scrofa
A0A287A530	phosphoglucomutase 1(PGM1)	Sus scrofa
A0A480PPD4	eukaryotic translation initiation factor 4H(EIF4H)	Sus scrofa
A0A5G2RE13	signal transducing adaptor molecule(STAM)	Sus scrofa
A0A287B4T1	sirtuin 2(SIRT2)	Sus scrofa
A0A287AKV8	calponin 2(CNN2)	Sus scrofa
A0A5G2QKS9	nucleophosmin 1(NPM1)	Sus scrofa
A0A286ZRB5	arrestin domain containing 1(ARRDC1)	Sus scrofa
A0A480F3K2	proteasome activator subunit 1(PSME1)	Sus scrofa
A0A287AL52	claudin domain containing 1(CLDND1)	Sus scrofa
M3VJZ7	LIM and SH3 protein 1(LASP1)	Sus scrofa
A0A287BJD1	GDP dissociation inhibitor 1(GDI1)	Sus scrofa
F1S7A4	tumor associated calcium signal transducer 2(TACSTD2)	Sus scrofa
P82460	thioredoxin(TXN)	Sus scrofa
A0A287ATT3	casein kinase I(LOC100523244)	Sus scrofa
A0A286ZVJ2	RAP1B, member of RAS oncogene family(RAP1B)	Sus scrofa
A0A5G2QUE9	alpha fetoprotein(AFP)	Sus scrofa
A0A5S6GT88	calpain small subunit 1(CAPNS1)	Sus scrofa
I3LGN8	plakophilin 1(PKP1)	Sus scrofa
A0A287APG0	STE20 like kinase(SLK)	Sus scrofa
A0A287A1G4	PDZ and LIM domain 5(PDLIM5)	Sus scrofa
Q8WNW3	junction plakoglobin(JUP)	Sus scrofa
F1S2F5	LHFPL tetraspan subfamily member 2(LHFPL2)	Sus scrofa
A0A287A6F6	ATP binding cassette subfamily C member 4(ABCC4)	Sus scrofa
A0A5G2QYB3	CD2 associated protein(CD2AP)	Sus scrofa
P63246	receptor for activated C kinase 1(RACK1)	Sus scrofa
A0A286ZRF3	Serpin family B member 6(SERPINB6)	Sus scrofa
P08059	glucose-6-phosphate isomerase(GPI)	Sus scrofa
A0A5G2QTZ1	VPS35 retromer complex component(VPS35)	Sus scrofa
A0A287A8W9	septin 2(SEPTIN2)	Sus scrofa
F1SU59	annexin A7(ANXA7)	Sus scrofa
F1SDQ7	matrilin 4(MATN4)	Sus scrofa
A0A286ZU80	adhesion G protein-coupled receptor G1(ADGRG1)	Sus scrofa
A0A287B771	ribosomal protein S4 X-linked(RPS4X)	Sus scrofa
A0A5G2RJ42	tropomyosin 4(TPM4)	Sus scrofa
A0A5G2QFE3	fibronectin 1(FN1)	Sus scrofa
A0A286ZY95	fibronectin 1(FN1)	Sus scrofa
A0A287A059	actin related protein 1A(ACTR1A)	Sus scrofa
A0A480I155	oxidative stress responsive kinase 1(OXSR1)	Sus scrofa
F1S046	ADAM metallopeptidase with thrombospondin type 1 motif 16(ADAMTS16)	Sus scrofa
A0A5G2R2V4	coronin 1C(CORO1C)	Sus scrofa
A0A287A8S8	enolase 1(ENO1)	Sus scrofa
A0A5G2QVV0	chaperonin containing TCP1 subunit 5(CCT5)	Sus scrofa
C3VML2	claudin 6(CLDN6)	Sus scrofa
F1RT62	integrin subunit alpha 3(ITGA3)	Sus scrofa
K7GKU7	integrin subunit alpha 3(ITGA3)	Sus scrofa
A0A287AYC0	EFR3 homolog A(EFR3A)	Sus scrofa
I3LA65	desmoglein 1(DSG1)	Sus scrofa
A0A287A4L1	ATPase plasma membrane Ca2+ transporting 1(ATP2B1)	Sus scrofa
P62936	peptidylprolyl isomerase A(PPIA)	Sus scrofa
A0A287BRY9	midkine(MDK)	Sus scrofa
A0A5G2QZ95	solute carrier family 7 member 5(SLC7A5)	Sus scrofa
A0A286ZIK8	polo like kinase 4(PLK4)	Sus scrofa
A0A287B465	isocitrate dehydrogenase (NADP(+)) 1(IDH1)	Sus scrofa
F1RM08	solute carrier family 1 member 5(SLC1A5)	Sus scrofa
A0A287B2M3	ribosomal protein SA(RPSA)	Sus scrofa
A0A286ZN58	eva-1 homolog A, regulator of programmed cell death(EVA1A)	Sus scrofa
F1RP05	DnaJ heat shock protein family (Hsp40) member A2(DNAJA2)	Sus scrofa
A0A5G2QZY6	RAN, member RAS oncogene family(RAN)	Sus scrofa
A0A287A5G1	actin gamma 1(ACTG1)	Sus scrofa
A0A287B5G7	N-acylsphingosine amidohydrolase 1(ASAH1)	Sus scrofa
A0A287AYF2	EPH receptor B4(EPHB4)	Sus scrofa
A0A5G2R416	transglutaminase 2(TGM2)	Sus scrofa
F1S2F6	voltage dependent anion channel 2(VDAC2)	Sus scrofa
A0A286ZK38	catenin beta 1(CTNNB1)	Sus scrofa
A0A286ZLX0	ribosomal protein L18(RPL18)	Sus scrofa
A0A287AAL6	four and a half LIM domains 1(FHL1)	Sus scrofa
A0A287B4E6	tumor protein, translationally-controlled 1(TPT1)	Sus scrofa
A0A287BHL0	poly(rC) binding protein 2(PCBP2)	Sus scrofa
A0A287AB52	microfibril associated protein 4(MFAP4)	Sus scrofa
A0A287AN14	solute carrier family 39 member 14(SLC39A14)	Sus scrofa
A0A286ZYF1	KIAA1109(KIAA1109)	Sus scrofa
A0A287ALZ4	actin related protein 2/3 complex subunit 3(ARPC3)	Sus scrofa
A0A287B4N1	leucyl and cystinyl aminopeptidase(LNPEP)	Sus scrofa
F1RFP8	acetoacetyl-CoA synthetase(AACS)	Sus scrofa
A0A287B044	filamin binding LIM protein 1(FBLIM1)	Sus scrofa
K7GM40	apolipoprotein A1(APOA1)	Sus scrofa
A0A5G2QQD1	adenosylhomocysteinase like 1(AHCYL1)	Sus scrofa
F1SCF0	serpin family A member 1(SERPINA1)	Sus scrofa
A0A5G2QDX5	SRC proto-oncogene, non-receptor tyrosine kinase(SRC)	Sus scrofa
C3VML0	claudin 4(CLDN4)	Sus scrofa
A0A286ZYZ2	ATPase 13A3(ATP13A3)	Sus scrofa
A0A286ZXX3	actin related protein 2(ACTR2)	Sus scrofa
A0A287AJK1	ATPase H+ transporting accessory protein 2(ATP6AP2)	Sus scrofa
B5APU6	actin related protein 2/3 complex subunit 1B(ARPC1B)	Sus scrofa
B5APV0	actin related protein 2/3 complex subunit 5(ARPC5)	Sus scrofa
A0A287A9G3	G protein subunit alpha o1(GNAO1)	Sus scrofa
A0A286ZN50	tetraspanin 14(TSPAN14)	Sus scrofa
A0A287ABL9	unc-93 homolog A(UNC93A)	Sus scrofa
Q2XVP4	tubulin alpha 1b(TUBA1B)	Sus scrofa
A0A5G2QLE8	tubulin tyrosine ligase like 12(TTLL12)	Sus scrofa
A0A287BBI3	ribosomal protein L6(RPL6)	Sus scrofa
A0A5K1V0Y8	solute carrier family 6 member 6(SLC6A6)	Sus scrofa
A0A5G2QSW3	dihydropyrimidinase like 4(DPYSL4)	Sus scrofa
A0A286ZXU2	filamin A(FLNA)	Sus scrofa
A0A480ERB4	protein tyrosine phosphatase non-receptor type 11(PTPN11)	Sus scrofa
A0A5G2QA44	syntaxin binding protein 2(STXBP2)	Sus scrofa
A0A287AEN4	solute carrier family 12 member 2(SLC12A2)	Sus scrofa
F1RKK2	solute carrier family 12 member 2(SLC12A2)	Sus scrofa
A0A5G2Q9M6	G protein subunit alpha 11(GNA11)	Sus scrofa
Q2EHH8	protein phosphatase 1 catalytic subunit alpha(PPP1CA)	Sus scrofa
A0A286ZTI3	ADP ribosylation factor 1(ARF1)	Sus scrofa
A0A5G2R4W2	ribosomal protein L8(RPL8)	Sus scrofa
A0A287A223	transmembrane protein 59(TMEM59)	Sus scrofa
Q2EN75	S100 calcium binding protein A6(S100A6)	Sus scrofa
A0A5G2QN76	CD44 molecule(CD44)	Sus scrofa
A0A287AV96	zinc finger DHHC-type palmitoyltransferase 20(ZDHHC20)	Sus scrofa
F1RZY6	charged multivesicular body protein 6(CHMP6)	Sus scrofa
A0A287A3P5	twinfilin actin binding protein 2(TWF2)	Sus scrofa
A0A5G2QGN4	solute carrier family 20 member 2(SLC20A2)	Sus scrofa
A0A287AQH8	prolyl 4-hydroxylase subunit beta(P4HB)	Sus scrofa
I3LS87	vasorin(VASN)	Sus scrofa
K7GLF7	transglutaminase 1(TGM1)	Sus scrofa
A0A287ABK7	ATP binding cassette subfamily C member 1(ABCC1)	Sus scrofa
A0A5G2QQK2	keratin 72(KRT72)	Sus scrofa
A0A2C9F391	prion protein(PRNP)	Sus scrofa
F1S2E2	annexin A11(ANXA11)	Sus scrofa
A0A5G2R5Z3	melanoma cell adhesion molecule(MCAM)	Sus scrofa
A0A5G2QSK1	transmembrane BAX inhibitor motif containing 1(TMBIM1)	Sus scrofa
A0A480EKD7	kirre like nephrin family adhesion molecule 1(KIRREL1)	Sus scrofa
A0A287AHK1	GC vitamin D binding protein(GC)	Sus scrofa
A0A287AKM2	ATPase plasma membrane Ca2+ transporting 4(ATP2B4)	Sus scrofa
A0A287A1B5	solute carrier family 38 member 5(SLC38A5)	Sus scrofa
A0A287BF35	calcineurin like EF-hand protein 1(CHP1)	Sus scrofa
A0A287B9N1	plasminogen activator, urokinase receptor(PLAUR)	Sus scrofa
A0A287ACY5	synaptogyrin 2(SYNGR2)	Sus scrofa
A0A287AQ12	protein kinase C and casein kinase substrate in neurons 3(PACSIN3)	Sus scrofa
A0A287BDN0	transmembrane channel like 6(TMC6)	Sus scrofa
F1RMZ8	ATPase H+ transporting V1 subunit B2(ATP6V1B2)	Sus scrofa
A0A5G2R6Z7	stomatin(STOM)	Sus scrofa
A0A287B310	stomatin(STOM)	Sus scrofa
A0A287ARM1	transmembrane channel like 8(TMC8)	Sus scrofa
A0A287BKZ4	cadherin 6(CDH6)	Sus scrofa
F2Z4Z1	tyrosine 3-monooxygenase/tryptophan 5-monooxygenase activation protein gamma(YWHAG)	Sus scrofa
A0A480VPY4	myosin regulatory light chain 2 protein(LOC733637)	Sus scrofa
F1SMC0	cyclase associated actin cytoskeleton regulatory protein 1(CAP1)	Sus scrofa
A0A5G2QWE9	proteasome 20S subunit alpha 3(PSMA3)	Sus scrofa
A0A287ABZ0	CDC42 small effector 2(CDC42SE2)	Sus scrofa
A0A5G2QWF0	ATPase H+ transporting V0 subunit c(ATP6V0C)	Sus scrofa
A0A287BK93	acyl-CoA synthetase long chain family member 4(ACSL4)	Sus scrofa
A0A287AH24	programmed cell death 6 interacting protein(PDCD6IP)	Sus scrofa
A0A287AJZ1	signal transducer and activator of transcription 3(STAT3)	Sus scrofa
A0A287BLF3	serine incorporator 3(SERINC3)	Sus scrofa
A0A287A604	galectin 3 binding protein(LGALS3BP)	Sus scrofa
F1RGI2	platelet activating factor acetylhydrolase 1b catalytic subunit 3(PAFAH1B3)	Sus scrofa
Q0Z8R0	cystatin C(CST3)	Sus scrofa
A0A286ZYX8	aldolase, fructose-bisphosphate A(ALDOA)	Sus scrofa
A0A287AEV6	Uncharacterized protein (A0A287AEV6_PIG)	Sus scrofa
A0A5G2QHA3	WASP family member 2(WASF2)	Sus scrofa
Q0Z8U2	ribosomal protein S3(RPS3)	Sus scrofa
Q15B95	DIRAS family GTPase 3(DIRAS3)	Sus scrofa
F1RVZ0	tripartite motif containing 47(TRIM47)	Sus scrofa
A0A287AXX3	discoidin, CUB and LCCL domain containing 2(DCBLD2)	Sus scrofa
A0A287AKZ9	ATPase H+ transporting V1 subunit G1(ATP6V1G1)	Sus scrofa
A0A286ZSF2	ATPase plasma membrane Ca2+ transporting 2(ATP2B2)	Sus scrofa
A0A287AG96	semaphorin 7A (John Milton Hagen blood group)(SEMA7A)	Sus scrofa
A0A287A172	ATPase H+ transporting V0 subunit a1(ATP6V0A1)	Sus scrofa
A0A5G2Q9S0	NME/NM23 nucleoside diphosphate kinase 2(NME2)	Sus scrofa
A0A287ABZ4	BRO1 domain and CAAX motif containing(BROX)	Sus scrofa
F2Z5B2	tubulin beta class I(TUBB)	Sus scrofa
A0A5G2R8E3	ectonucleoside triphosphate diphosphohydrolase 3(ENTPD3)	Sus scrofa
A0A5G2QNR8	quiescin sulfhydryl oxidase 1(QSOX1)	Sus scrofa
F2Z5C1	annexin A5(ANXA5)	Sus scrofa
A0A287BNP5	mediator of cell motility 1(MEMO1)	Sus scrofa
F1SR05	lactate dehydrogenase B(LDHB)	Sus scrofa
B8XH67	SLC9A3 regulator 1(SLC9A3R1)	Sus scrofa
A0A5G2R4G3	GABA type A receptor associated protein like 2(GABARAPL2)	Sus scrofa
A0A287A5W8	TRAF2 and NCK interacting kinase(TNIK)	Sus scrofa
A0A286ZK49	nuclear mitotic apparatus protein 1(NUMA1)	Sus scrofa
A0A287B7B9	beta-2-microglobulin(B2M)	Sus scrofa
A0A287AUM3	cysteine rich transmembrane module containing 1(CYSTM1)	Sus scrofa
A0A286ZTX5	cysteine rich transmembrane module containing 1(CYSTM1)	Sus scrofa
I3LMT9	bradykinin receptor B2(BDKRB2)	Sus scrofa
F1SBZ3	hyccin PI4KA lipid kinase complex subunit 1(HYCC1)	Sus scrofa
A0A287A243	tectonic family member 1(TCTN1)	Sus scrofa
I3LHS5	vesicle associated membrane protein 8(VAMP8)	Sus scrofa
A0A287AP26	ST14 transmembrane serine protease matriptase(ST14)	Sus scrofa
A0A287BAH0	copine 1(CPNE1)	Sus scrofa
A0A5G2QII5	heat shock protein family A (Hsp70) member 12A(HSPA12A)	Sus scrofa
A0A287A1B4	pregnancy zone protein(PZP)	Sus scrofa
A0A287BCY0	serine peptidase inhibitor, Kunitz type 1(SPINT1)	Sus scrofa
A0A5G2Q6L8	ubiquitin specific peptidase 5(USP5)	Sus scrofa
I3LII3	eukaryotic translation elongation factor 2(EEF2)	Sus scrofa
A0A287ATT9	PTTG1 interacting protein(PTTG1IP)	Sus scrofa
F1RUX1	coronin 1B(CORO1B)	Sus scrofa
A0A286ZY82	proteasome activator subunit 4(PSME4)	Sus scrofa
A0A5G2RCM0	frizzled class receptor 6(FZD6)	Sus scrofa
A0A287A1S6	collagen type I alpha 1 chain(COL1A1)	Sus scrofa
A0A286ZU42	phosphatidylinositol binding clathrin assembly protein(PICALM)	Sus scrofa
E9M2M3	bone morphogenetic protein receptor type 1A(BMPR1A)	Sus scrofa
A0A287AWW1	septin 8(SEPTIN8)	Sus scrofa
F1SV32	solute carrier family 35 member F2(SLC35F2)	Sus scrofa
I3LAJ6	RAS like proto-oncogene A(RALA)	Sus scrofa
A0A287B5R1	solute carrier family 12 member 7(SLC12A7)	Sus scrofa
A0A287BIW0	neuroplastin(NPTN)	Sus scrofa
A0A287A770	neuroplastin(NPTN)	Sus scrofa
A0A287ATU2	SH3 domain containing GRB2 like 1, endophilin A2(SH3GL1)	Sus scrofa
A0A5G2QZ95	solute carrier family 7 (amino acid transporter light chain, L system), member 5(SLC7A5)	Sus scrofa
A0A287B5M2	mucin 4, cell surface associated(MUC4)	Sus scrofa
A0A5G2QN35	UEV domain-containing protein (A0A5G2QN35_PIG)	Sus scrofa
A0A5G2QZC6	ubiquitin conjugating enzyme E2 N(UBE2N)	Sus scrofa
A0A287A391	eukaryotic translation elongation factor 1 alpha 1(EEF1A1)	Sus scrofa
A0A287AYJ4	G protein subunit gamma 2(GNG2)	Sus scrofa
A0A287ADZ3	lymphocyte antigen 6 family member G6C(LY6G6C)	Sus scrofa
A0A5G2RLF9	laminin subunit alpha 3(LAMA3)	Sus scrofa
A0A287B8A9	RuvB like AAA ATPase 2(RUVBL2)	Sus scrofa
A0A287A5S7	dimethylarginine dimethylaminohydrolase 2(DDAH2)	Sus scrofa
I3L9K1	FXYD domain containing ion transport regulator 5(FXYD5)	Sus scrofa
A0A287B250	chloride intracellular channel 1(CLIC1)	Sus scrofa
A0A287ATH4	glypican 1(GPC1)	Sus scrofa
A0A5K1UQ13	laminin subunit gamma 2(LAMC2)	Sus scrofa
A0A287B959	H2A clustered histone 6(H2AC6)	Sus scrofa
A0A287AYJ2	annexin A4(ANXA4)	Sus scrofa
F1RYZ1	CD151 molecule(CD151)	Sus scrofa
A0A5G2QSE8	keratin 3(KRT3)	Sus scrofa
F2Z4Y8	ribosomal protein S11(RPS11)	Sus scrofa
A0A286ZUN4	family with sequence similarity 171 member A1(FAM171A1)	Sus scrofa
F1SDQ0	solute carrier family 35 member F6(SLC35F6)	Sus scrofa
A0A287BQI8	keratin, type II cytoskeletal 3-like(LOC100155249)	Sus scrofa
A0A286ZND2	dual adaptor of phosphotyrosine and 3-phosphoinositides 1(DAPP1)	Sus scrofa
A0A287ATJ4	crystallin alpha B(CRYAB)	Sus scrofa
A0A286ZRH1	chromosome 7 C6orf132 homolog(C7H6orf132)	Sus scrofa
A0A5G2QD51	syntaxin 7(STX7)	Sus scrofa
F2Z5K3	RAP1A, member of RAS oncogene family(RAP1A)	Sus scrofa
C3UP60	mal, T cell differentiation protein 2(MAL2)	Sus scrofa
I3LV17	RAS like proto-oncogene B(RALB)	Sus scrofa
A0A287B4D9	HRas proto-oncogene, GTPase(HRAS)	Sus scrofa
A0A286ZVR9	EPS8 like 2(EPS8L2)	Sus scrofa
F1S878	syndecan binding protein 2(SDCBP2)	Sus scrofa
A0A286ZQG3	tumor necrosis factor receptor superfamily member 10A-like(LOC100624226)	Sus scrofa
A0A286ZJ16	septin 7(SEPTIN7)	Sus scrofa
A0A286ZZ12	2',3'-cyclic nucleotide 3' phosphodiesterase(CNP)	Sus scrofa
A0A286ZRB3	Histone domain-containing protein (A0A286ZRB3_PIG)	Sus scrofa
A0A5G2QMX1	phosphatidylinositol transfer protein beta(PITPNB)	Sus scrofa
A0A286ZSZ5	oxysterol binding protein like 9(OSBPL9)	Sus scrofa
A0A287BN36	RAB5C, member RAS oncogene family(RAB5C)	Sus scrofa
A0A287A7C2	aspartyl aminopeptidase(DNPEP)	Sus scrofa
A0A287AU21	zinc finger C3H1-type containing(ZFC3H1)	Sus scrofa
F1RJ44	tudor domain containing 3(TDRD3)	Sus scrofa
F1S3V5	tetraspanin 1(TSPAN1)	Sus scrofa
F1SS01	actin related protein 2/3 complex subunit 2(ARPC2)	Sus scrofa
A0A287AII2	target of myb1 membrane trafficking protein(TOM1)	Sus scrofa
A0A287AFE5	solute carrier family 43 member 3(SLC43A3)	Sus scrofa
A0A287B4K6	ribosomal protein S3A(RPS3A)	Sus scrofa
A0A287BPX7	tyrosine 3-monooxygenase/tryptophan 5-monooxygenase activation protein beta(YWHAB)	Sus scrofa
F1SGG6	keratin 5(KRT5)	Sus scrofa
F1STV1	non-compact myelin associated protein(NCMAP)	Sus scrofa
A0A286ZJV6	annexin A2(ANXA2)	Sus scrofa
A0A286ZVG0	prosaposin(PSAP)	Sus scrofa
A0A286ZYF4	interferon-induced transmembrane protein 1-like(LOC100626247)	Sus scrofa
I3LDA5	EH domain containing 4(EHD4)	Sus scrofa
A0A287BBX0	patr class I histocompatibility antigen, A-126 alpha chain-like(LOC100513601)	Sus scrofa
A0A287AQG3	patr class I histocompatibility antigen, A-126 alpha chain-like(LOC100513601)	Sus scrofa
A0A287BQP4	ribosomal protein S20(RPS20)	Sus scrofa
F1S8G9	signal peptide peptidase like 2B(SPPL2B)	Sus scrofa
A0A287AB01	trafficking from ER to golgi regulator(TFG)	Sus scrofa
A0A287BFP3	basal cell adhesion molecule(BCAM)	Sus scrofa
A0A5G2QEC5	scavenger receptor class B member 2(SCARB2)	Sus scrofa
A0A287A120	neuronal calcium sensor 1(NCS1)	Sus scrofa
A0A287ANZ8	Thy-1 cell surface antigen(THY1)	Sus scrofa
A0A5G2R4Y7	clathrin heavy chain(CLTC)	Sus scrofa
I3LSS2	charged multivesicular body protein 2A(CHMP2A)	Sus scrofa
A0A287BNF5	G protein-coupled receptor class C group 5 member A(GPRC5A)	Sus scrofa
A0A5G2QES1	aminopeptidase puromycin sensitive(NPEPPS)	Sus scrofa
A0A287BPD6	membrane metalloendopeptidase(MME)	Sus scrofa
A0A5G2QK35	HtrA serine peptidase 1(HTRA1)	Sus scrofa
A0A287AAM6	vacuolar protein sorting 25 homolog(VPS25)	Sus scrofa
A0A5K1VS82	T cell immune regulator 1, ATPase H+ transporting V0 subunit a3(TCIRG1)	Sus scrofa
F1SUQ9	peptidyl arginine deiminase 6(PADI6)	Sus scrofa
A0A287A6C9	solute carrier family 5 member 3(SLC5A3)	Sus scrofa
A0A287AC34	talin 1(TLN1)	Sus scrofa
A0A5G2QSK4	GDP dissociation inhibitor 2(GDI2)	Sus scrofa
A0A287A8V1	eukaryotic translation initiation factor 4A1(EIF4A1)	Sus scrofa
A0A286ZJC3	eukaryotic translation initiation factor 4A2(EIF4A2)	Sus scrofa
A0A5G2QMM3	adhesion G protein-coupled receptor G2(ADGRG2)	Sus scrofa
A0A286ZUA7	phospholipid scramblase 1(PLSCR1)	Sus scrofa
F1S2H4	F2R like trypsin receptor 1(F2RL1)	Sus scrofa
A0A287BQU9	Uncharacterized protein (A0A287BQU9_PIG)	Sus scrofa
A0A287AP77	multivesicular body subunit 12A(MVB12A)	Sus scrofa
A0A287ACZ3	catenin delta 1(CTNND1)	Sus scrofa
I3LEC2	poly(rC) binding protein 1(PCBP1)	Sus scrofa
A0A287A7Q3	G protein subunit beta 1(GNB1)	Sus scrofa
F2Z5B1	serpin family B member 1(SERPINB1)	Sus scrofa
A0A286ZX63	G protein-coupled receptor class C group 5 member C(GPRC5C)	Sus scrofa
A0A287A328	RAS related 2(RRAS2)	Sus scrofa
A0A286ZQ62	casein kinase 1 gamma 1(CSNK1G1)	Sus scrofa
F1RKD5	uroplakin 3B like 2(UPK3BL2)	Sus scrofa
A0A287A178	protein kinase C and casein kinase substrate in neurons 2(PACSIN2)	Sus scrofa
A0A287BEC7	vesicle associated membrane protein 3(VAMP3)	Sus scrofa
A0A286ZXK7	VPS37C subunit of ESCRT-I(VPS37C)	Sus scrofa
A0A287AUN4	vesicle associated membrane protein 5(VAMP5)	Sus scrofa
A0A5G2R7Z4	catenin alpha 1(CTNNA1)	Sus scrofa
K9IVC2	BAG cochaperone 5(BAG5)	Sus scrofa
F6Q5P0	ribosomal protein S13(RPS13)	Sus scrofa
A0A287AU28	neural cell adhesion molecule 1(NCAM1)	Sus scrofa
A0A286ZJR3	heterogeneous nuclear ribonucleoprotein U(HNRNPU)	Sus scrofa
F1SVB0	capping actin protein, gelsolin like(CAPG)	Sus scrofa
K9IVW4	myotrophin(MTPN)	Sus scrofa
A0A287A6Z6	gamma-aminobutyric acid type A receptor subunit pi(GABRP)	Sus scrofa
F1SS26	thrombospondin 1(THBS1)	Sus scrofa
F1S3D4	MARVEL domain containing 3(MARVELD3)	Sus scrofa
A0A287A9A2	peroxisomal biogenesis factor 1(PEX1)	Sus scrofa
K7GPY8	spermine synthase(SMS)	Sus scrofa
F1RR68	protein kinase N3(PKN3)	Sus scrofa
A0A287AX79	hepsin(HPN)	Sus scrofa
A0A287A2Y1	purine nucleoside phosphorylase(PNP)	Sus scrofa
A0A5G2QK84	integrin subunit alpha 5(ITGA5)	Sus scrofa
A0A2C9F351	solute carrier family 44 member 4(SLC44A4)	Sus scrofa
A0A286ZMT5	phosphatidylinositol 4-kinase alpha(PI4KA)	Sus scrofa
A0A287AJE1	sorting nexin 33(SNX33)	Sus scrofa
A0A287A7G8	H2B clustered histone 11(H2BC11)	Sus scrofa
F1RGB8	potassium channel tetramerization domain containing 10(KCTD10)	Sus scrofa
A0A287B900	VPS26, retromer complex component A(VPS26A)	Sus scrofa
A0A287A7X1	itchy E3 ubiquitin protein ligase(ITCH)	Sus scrofa
A0A5G2QAN6	S10_plectin domain-containing protein (A0A5G2QAN6_PIG)	Sus scrofa
A0A287A7G5	protein tyrosine phosphatase receptor type E(PTPRE)	Sus scrofa
A0A287AVI5	protein only RNase P catalytic subunit(PRORP)	Sus scrofa
A0A286ZIQ6	RAB3C, member RAS oncogene family(RAB3C)	Sus scrofa
A0A287ATD0	keratin 75(KRT75)	Sus scrofa
A0A480PP25	solute carrier family 6 member 8(SLC6A8)	Sus scrofa
A0A287AYE7	ATPase phospholipid transporting 8B1(ATP8B1)	Sus scrofa
F1SI25	leucine rich repeat containing 57(LRRC57)	Sus scrofa
A0A286ZQ28	SEC24 homolog C, COPII coat complex component(SEC24C)	Sus scrofa
A0A287ALL0	platelet activating factor acetylhydrolase 1b catalytic subunit 2(PAFAH1B2)	Sus scrofa
I3LU89	charged multivesicular body protein 1A(CHMP1A)	Sus scrofa
A0A287BPP9	proteasome 20S subunit beta 1(PSMB1)	Sus scrofa
A0A287BCJ4	abl interactor 1(ABI1)	Sus scrofa
A0A286ZI35	folliculin interacting protein 1(FNIP1)	Sus scrofa
F1S9X9	hematopoietic SH2 domain containing(HSH2D)	Sus scrofa
A0A286ZKH8	sorting nexin 12(SNX12)	Sus scrofa
A0A5G2R6T7	actinin alpha 1(ACTN1)	Sus scrofa
A0A287B9Y8	cortactin binding protein 2(CTTNBP2)	Sus scrofa
A0A287BED9	moesin(MSN)	Sus scrofa
A0A286ZJJ2	radixin(RDX)	Sus scrofa
A0A286ZXH9	phospholipid phosphatase 1(PLPP1)	Sus scrofa
A0A287ARU4	S-phase kinase associated protein 1(SKP1)	Sus scrofa
A0A287B4G2	signal transducing adaptor molecule 2(STAM2)	Sus scrofa
A0A5G2R4N5	carboxypeptidase D(CPD)	Sus scrofa
A0A287B1T2	EH domain containing 3(EHD3)	Sus scrofa
A0A287B250	chloride intracellular channel 1(CLIC1)	Sus scrofa
A0A5G2RIC0	importin 5(IPO5)	Sus scrofa
A0A286ZP20	misshapen like kinase 1(MINK1)	Sus scrofa
A0A287AAQ1	multivesicular body subunit 12B(MVB12B)	Sus scrofa
F1REY0	VPS37B subunit of ESCRT-I(VPS37B)	Sus scrofa
A0A287A7V3	hexosaminidase subunit alpha(HEXA)	Sus scrofa
A0A5G2R294	MICAL like 2(MICALL2)	Sus scrofa
F1RIA4	transmembrane protein 132A(TMEM132A)	Sus scrofa
A0A287AJN7	syntaxin 4(STX4)	Sus scrofa
A0A5G2QN54	chaperonin containing TCP1 subunit 4(CCT4)	Sus scrofa
A0A287BJF3	basic leucine zipper and W2 domains 1(BZW1)	Sus scrofa
D2KQR0	microtubule associated protein 1 light chain 3 alpha(MAP1LC3A)	Sus scrofa
A0A287A7V4	dishevelled associated activator of morphogenesis 1(DAAM1)	Sus scrofa
A0A5G2RBD3	keratin 18(KRT18)	Sus scrofa
A0A287AKJ2	nidogen 2(NID2)	Sus scrofa
A0A287AH93	extended synaptotagmin 1(ESYT1)	Sus scrofa
A0A287B347	adhesion G protein-coupled receptor G6(ADGRG6)	Sus scrofa
F1RT53	LYN proto-oncogene, Src family tyrosine kinase(LYN)	Sus scrofa
F1SAP4	tryptophanyl-tRNA synthetase 1(WARS1)	Sus scrofa
A0A5G2QIG7	syntaxin binding protein 3(STXBP3)	Sus scrofa
A0A480PD02	casein kinase 2 alpha 1(CSNK2A1)	Sus scrofa
A0A287AXI2	ATPase H+ transporting V1 subunit C1(ATP6V1C1)	Sus scrofa
A0A5G2Q877	calcium/calmodulin dependent serine protein kinase(CASK)	Sus scrofa
A0A287B2M8	proline rich and Gla domain 1(PRRG1)	Sus scrofa
A0A287A0Q8	stress induced phosphoprotein 1(STIP1)	Sus scrofa
A0A287AKF5	chaperonin containing TCP1 subunit 7(CCT7)	Sus scrofa
A0A287BLU8	ORAI calcium release-activated calcium modulator 1(ORAI1)	Sus scrofa
A0A286ZW72	60S ribosomal protein L14(LOC100623913)	Sus scrofa
A0A287B7A4	ubiquitin like 3(UBL3)	Sus scrofa
A0A5G2QDU1	galactokinase 1(GALK1)	Sus scrofa
A0A287B5W2	trypsinogen(LOC100302368)	Sus scrofa
A0A287B4N8	MARCKS like 1(MARCKSL1)	Sus scrofa
A0A287AY64	GLI pathogenesis related 2(GLIPR2)	Sus scrofa
A0A5G2QGR3	signal regulatory protein alpha(SIRPA)	Sus scrofa
A0A5G2R3I8	lysosomal associated membrane protein 1(LAMP1)	Sus scrofa
A0A286ZT97	tyrosine kinase non receptor 2(TNK2)	Sus scrofa
A0A5G2QZ47	bone marrow stromal cell antigen 1(BST1)	Sus scrofa
A0A287BPY3	myoferlin(MYOF)	Sus scrofa
A0A5G2QEJ2	Collagen IV NC1 domain-containing protein (A0A5G2QEJ2_PIG)	Sus scrofa
A0A5G2RD69	melanotransferrin(MELTF)	Sus scrofa
A0A286ZWS0	SH3 domain binding glutamate rich protein like 3(SH3BGRL3)	Sus scrofa
A0A287BGG6	STIP1 homology and U-box containing protein 1(STUB1)	Sus scrofa
A0A286ZX26	cathepsin D(CTSD)	Sus scrofa
I3LCA2	chaperonin containing TCP1 subunit 8(CCT8)	Sus scrofa
A0A287ADK4	tetratricopeptide repeat domain 7B(TTC7B)	Sus scrofa
F1S8J8	methyltransferase 3, N6-adenosine-methyltransferase complex catalytic subunit(METTL3)	Sus scrofa
F1S0J8	keratin 19(KRT19)	Sus scrofa
A0A5G2QXY7	FKBP prolyl isomerase 1A(FKBP1A)	Sus scrofa
A0A5G2R9F7	FKBP prolyl isomerase 1A(FKBP1A)	Sus scrofa
Q2VJ60	ring finger protein 19A, RBR E3 ubiquitin protein ligase(RNF19A)	Sus scrofa
A0A287AKU6	programmed cell death 6(PDCD6)	Sus scrofa
A0A287AU89	protocadherin 1(PCDH1)	Sus scrofa
F1SV24	rhomboid like 2(RHBDL2)	Sus scrofa
A0A287BFE6	RAB35, member RAS oncogene family(RAB35)	Sus scrofa
A0A286ZJE2	kinase D interacting substrate 220(KIDINS220)	Sus scrofa
A0A287AYC8	syntaxin 2(STX2)	Sus scrofa
A0A286ZPY9	actin related protein 2/3 complex subunit 4(ARPC4)	Sus scrofa
F1SUK6	calpain 5(CAPN5)	Sus scrofa
A0A5G2QZ45	plakophilin 3(PKP3)	Sus scrofa
F1S232	aldehyde dehydrogenase 9 family member A1(ALDH9A1)	Sus scrofa
A0A287AE00	multidrug resistance protein 1(LOC100522455)	Sus scrofa
A0A287B1T7	dimethylarginine dimethylaminohydrolase 1(DDAH1)	Sus scrofa
A0A480T5S7	RAB7A, member RAS oncogene family(RAB7A)	Sus scrofa
F1SNF3	podocalyxin like(PODXL)	Sus scrofa
A0A287BMB6	heterogeneous nuclear ribonucleoprotein A/B(HNRNPAB)	Sus scrofa
A0A287BEJ3	niban apoptosis regulator 2(NIBAN2)	Sus scrofa
Q767L6	flotillin 1(FLOT1)	Sus scrofa
A0A287ADH9	chloride intracellular channel 4(CLIC4)	Sus scrofa
F1RKG8	phosphatidylethanolamine binding protein 1(PEBP1)	Sus scrofa
M3UZ54	solute carrier family 16 member 1(SLC16A1)	Sus scrofa
A0A287BHR4	deoxyribonuclease 1 like 1(DNASE1L1)	Sus scrofa
A0A287BNQ2	uroporphyrinogen decarboxylase(UROD)	Sus scrofa
A0A286ZYI3	FYVE and coiled-coil domain autophagy adaptor 1(FYCO1)	Sus scrofa
A0A287AUZ3	calcium binding protein 39(CAB39)	Sus scrofa
A0A5K1V3D1	solute carrier family 52 member 2(SLC52A2)	Sus scrofa
A0A5G2RAG2	destrin, actin depolymerizing factor(DSTN)	Sus scrofa
A0A5S6IIV1	ribonuclease/angiogenin inhibitor 1(RNH1)	Sus scrofa
A0A5G2QP59	sorting nexin 17(SNX17)	Sus scrofa
Q2PKF4	G protein subunit alpha q(GNAQ)	Sus scrofa
A0A287BDH4	serine/threonine kinase 10(STK10)	Sus scrofa
A0A5G2QYR6	F11 receptor(F11R)	Sus scrofa
A0A287AZL2	myosin heavy chain 7B(MYH7B)	Sus scrofa
A0A5G2QQA2	S100 calcium binding protein A11(S100A11)	Sus scrofa
A0A5G2QNL3	transketolase(TKT)	Sus scrofa
A0A287AHD9	phospholipid scramblase 3(PLSCR3)	Sus scrofa
A0A287B465	parathyroid hormone 2 receptor(PTH2R)	Sus scrofa
A0A286ZVE7	cofilin 1(CFL1)	Sus scrofa
A0A287A4N8	cyclin and CBS domain divalent metal cation transport mediator 3(CNNM3)	Sus scrofa
A0A287B673	ATPase H+ transporting V1 subunit A(ATP6V1A)	Sus scrofa
A0A287AG75	c-Maf inducing protein(CMIP)	Sus scrofa
A0A287BQ72	transaldolase 1(TALDO1)	Sus scrofa
A0A287BBP5	lipopolysaccharide induced TNF factor(LITAF)	Sus scrofa
A0A5G2RH83	Obg like ATPase 1(OLA1)	Sus scrofa
A0A5G2QE62	vimentin(VIM)	Sus scrofa
I3L9A8	plexin A2(PLXNA2)	Sus scrofa
A0A287AKE5	lin-7 homolog C, crumbs cell polarity complex component(LIN7C)	Sus scrofa
I3LQ79	major vault protein(MVP)	Sus scrofa
F1STR1	cathepsin C(CTSC)	Sus scrofa
A0A287AM88	lysyl oxidase like 2(LOXL2)	Sus scrofa
A0A287B5Q4	reticulon 4(RTN4)	Sus scrofa
A0A5G2QE49	drebrin like(DBNL)	Sus scrofa
A0A286ZHY0	collagen type XVI alpha 1 chain(COL16A1)	Sus scrofa
A0A286ZX78	tweety family member 2(TTYH2)	Sus scrofa
A0A5G2QQQ8	tetraspanin-6(LOC100739719)	Sus scrofa
F1RZK6	fyn related Src family tyrosine kinase(FRK)	Sus scrofa
K9IVR7	WD repeat domain 1(WDR1)	Sus scrofa
A0A287AP11	SEC23 homolog A, COPII coat complex component(SEC23A)	Sus scrofa
M3VK17	CD276 molecule(CD276)	Sus scrofa
A0A287A0E5	Uncharacterized protein (A0A287A0E5_PIG)	Sus scrofa
A0A287B854	KRAS proto-oncogene, GTPase(KRAS)	Sus scrofa
A0A5G2QPJ6	serine incorporator 5(SERINC5)	Sus scrofa
A0A5G2QBT0	60S ribosomal protein L7a (A0A5G2QBT0_PIG)	Sus scrofa
I3LUA0	lipase G, endothelial type(LIPG)	Sus scrofa
I3LPB3	lysosomal protein transmembrane 4 alpha(LAPTM4A)	Sus scrofa
A0A287BPB8	RAB14, member RAS oncogene family(RAB14)	Sus scrofa
A0A5G2QE74	RAB11A, member RAS oncogene family(RAB11A)	Sus scrofa
A0A287BD00	RAB1A, member RAS oncogene family(RAB1A)	Sus scrofa
F1SAW7	VANGL planar cell polarity protein 1(VANGL1)	Sus scrofa
A0A287BLN4	RAB3D, member RAS oncogene family(RAB3D)	Sus scrofa
A0A5G2R3T3	ADP ribosylation factor 4(ARF4)	Sus scrofa
A0A286ZR21	NEDD4 like E3 ubiquitin protein ligase(NEDD4L)	Sus scrofa
A0A286ZPR1	adaptor related protein complex 2 subunit mu 1(AP2M1)	Sus scrofa
A0A287AR67	sorcin(SRI)	Sus scrofa
A0A5G2QC93	integral membrane protein 2B(ITM2B)	Sus scrofa
A0A287ACV7	peroxiredoxin like 2A(PRXL2A)	Sus scrofa
A0A5G2Q7V8	disco interacting protein 2 homolog B(DIP2B)	Sus scrofa
A0A287BJW1	sphingomyelin phosphodiesterase acid like 3B(SMPDL3B)	Sus scrofa
F1STN0	sphingomyelin phosphodiesterase acid like 3B(SMPDL3B)	Sus scrofa
A0A287B2J9	matrix metallopeptidase 15(MMP15)	Sus scrofa
I3LJA8	collagen type XVII alpha 1 chain(COL17A1)	Sus scrofa
A0A286ZRI5	galectin 1(LGALS1)	Sus scrofa
A0A287A2R9	tyrosine 3-monooxygenase/tryptophan 5-monooxygenase activation protein epsilon(YWHAE)	Sus scrofa
F1RH60	adaptor related protein complex 2 subunit alpha 1(AP2A1)	Sus scrofa
A0A5S6FSE5	myosin light chain 6B(MYL6B)	Sus scrofa
A0A287AT18	proteasome 20S subunit alpha 7(PSMA7)	Sus scrofa
A0A5G2QQQ8	tetraspanin 6(TSPAN6)	Sus scrofa
A0A286ZN74	discs large MAGUK scaffold protein 1(DLG1)	Sus scrofa
A0A287AG48	keratin 7(KRT7)	Sus scrofa
A0A286ZQ82	zinc finger CCCH-type containing, antiviral 1(ZC3HAV1)	Sus scrofa
A0A287A317	hyaluronidase 2(HYAL2)	Sus scrofa
F1SFA7	collagen type I alpha 2 chain(COL1A2)	Sus scrofa
I3LD72	EH domain containing 2(EHD2)	Sus scrofa
A0A5G2R3V4	phosphoglucomutase 2(PGM2)	Sus scrofa
F1SET7	zinc finger DHHC-type palmitoyltransferase 2(ZDHHC2)	Sus scrofa
A0A287BRE0	phenylalanyl-tRNA synthetase subunit alpha(FARSA)	Sus scrofa
I3LKF3	fascin actin-bundling protein 1(FSCN1)	Sus scrofa
A0A286ZWI1	aldolase, fructose-bisphosphate C(ALDOC)	Sus scrofa
A0A286ZLL2	protein tyrosine phosphatase receptor type K(PTPRK)	Sus scrofa
A0A286ZW39	GA binding protein transcription factor subunit alpha(GABPA)	Sus scrofa
A0A5G2QU03	charged multivesicular body protein 3(CHMP3)	Sus scrofa
A0A287B5G9	adaptor related protein complex 1 subunit beta 1(AP1B1)	Sus scrofa
F1SE73	DnaJ heat shock protein family (Hsp40) member A1(DNAJA1)	Sus scrofa
F1RRU7	mannose receptor C type 2(MRC2)	Sus scrofa
I3LN84	latexin(LXN)	Sus scrofa
A0A286ZS77	basigin(BSG)	Sus scrofa
A0A287AL94	glycogen phosphorylase L(PYGL)	Sus scrofa
A0A5G2QR03	SH3 and PX domains 2B(SH3PXD2B)	Sus scrofa
A0A287A365	G protein subunit beta 4(GNB4)	Sus scrofa
A0A286ZTH9	SMAD family member 9(SMAD9)	Sus scrofa
A0A5G2REI4	thyroid hormone receptor interactor 10(TRIP10)	Sus scrofa
A0A286ZZ18	IST1 factor associated with ESCRT-III(IST1)	Sus scrofa
A0A287A4S0	carboxypeptidase X, M14 family member 2(CPXM2)	Sus scrofa
A0A286ZPQ6	keratin 4(KRT4)	Sus scrofa
A0A287AD98	ephrin B1(EFNB1)	Sus scrofa
A0A287B011	zinc and ring finger 2(ZNRF2)	Sus scrofa
I3LH60	RAP2C, member of RAS oncogene family(RAP2C)	Sus scrofa
A0A287BJF6	EGF like repeats and discoidin domains 3(EDIL3)	Sus scrofa
A0A286ZWL5	placenta expressed transcript 1(PLET1)	Sus scrofa
F1RMJ4	IQ motif containing GTPase activating protein 1(IQGAP1)	Sus scrofa
A0A286ZMQ7	RAB12, member RAS oncogene family(RAB12)	Sus scrofa
A0A286ZPH4	ubiquitin conjugating enzyme E2 D2(UBE2D2)	Sus scrofa
I3L5Z2	prolyl 3-hydroxylase 1(P3H1)	Sus scrofa
F1RPU6	myelin protein zero like 1(MPZL1)	Sus scrofa
I3LGI9	galactosidase beta 1(GLB1)	Sus scrofa
F1RSB7	CUE domain containing 1(CUEDC1)	Sus scrofa
F1SGY1	anoctamin 6(ANO6)	Sus scrofa
A0A287A905	anoctamin 6(ANO6)	Sus scrofa
F2Z5Q1	charged multivesicular body protein 2B(CHMP2B)	Sus scrofa
A0A1B2TT47	ATP-dependent RNA helicase DDX3X(LOC100624590)	Sus scrofa
A0A5G2QPN5	thrombomodulin(THBD)	Sus scrofa
B6EAV5	SLC9A3 regulator 2(SLC9A3R2)	Sus scrofa
A0A286ZJD8	dipeptidyl peptidase 7(DPP7)	Sus scrofa
A0A287A6D8	plexin A1(PLXNA1)	Sus scrofa
A0A287AMV6	family with sequence similarity 177 member A1(FAM177A1)	Sus scrofa
A0A287AXR7	caldesmon 1(CALD1)	Sus scrofa
A0A286ZTD8	CRK proto-oncogene, adaptor protein(CRK)	Sus scrofa
A0A286ZSK9	triokinase and FMN cyclase(TKFC)	Sus scrofa
A0A286ZMZ3	Rho guanine nucleotide exchange factor 1(ARHGEF1)	Sus scrofa
B6E241	growth factor receptor bound protein 2(GRB2)	Sus scrofa
A0A287AB63	solute carrier family 20 member 1(SLC20A1)	Sus scrofa
B6E314	NCK adaptor protein 2(NCK2)	Sus scrofa
A0A5G2QW05	ceruloplasmin(CP)	Sus scrofa
A0A5G2R6F5	YKT6 v-SNARE homolog(YKT6)	Sus scrofa
A0A5G2QNG8	sorting nexin 27(SNX27)	Sus scrofa
A0A287AZ79	adaptor related protein complex 2 subunit beta 1(AP2B1)	Sus scrofa
A0A286ZKG0	PATJ crumbs cell polarity complex component(PATJ)	Sus scrofa
A0A287B8T1	aminoadipate-semialdehyde synthase(AASS)	Sus scrofa
A0A287AGU7	tubulin, beta 2B class IIb(TUBB2B)	Sus scrofa
A0A5G2QRS7	ubiquitin C-terminal hydrolase L1(UCHL1)	Sus scrofa
A0A287ARV1	solute carrier family 39 member 10(SLC39A10)	Sus scrofa
A0A286ZWP0	CCM2 scaffold protein(CCM2)	Sus scrofa
A0A287B6U5	VPS29 retromer complex component(VPS29)	Sus scrofa
A0A287B963	interferon gamma receptor 2(IFNGR2)	Sus scrofa
A0A286ZWK2	heat shock protein family A (Hsp70) member 8(HSPA8)	Sus scrofa
A0A287AQ89	glycogen synthase kinase 3 beta(GSK3B)	Sus scrofa
I3LLX4	pleckstrin homology domain containing B2(PLEKHB2)	Sus scrofa
A0A286ZMT0	synaptophysin like 1(SYPL1)	Sus scrofa
Q29236	T-complex protein 1 subunit zeta(CCT6)	Sus scrofa
A0A288CFT0	triosephosphate isomerase 1(TPI1)	Sus scrofa
A0A5G2QZH5	proteasome 20S subunit alpha 2(PSMA2)	Sus scrofa
F2Z5T5	tubulin alpha 1a(TUBA1A)	Sus scrofa
A0A287AE06	lamin A/C(LMNA)	Sus scrofa
A0A287A7Y8	CYFIP related Rac1 interactor B(CYRIB)	Sus scrofa
A0A287BLR9	transforming growth factor beta receptor 1(TGFBR1)	Sus scrofa
A0A287ALA0	brain abundant membrane attached signal protein 1(BASP1)	Sus scrofa
I3LE68	coagulation factor III, tissue factor(F3)	Sus scrofa
A0A5G2QWM5	RAB24, member RAS oncogene family(RAB24)	Sus scrofa
F2Z4Y1	tyrosine 3-monooxygenase/tryptophan 5-monooxygenase activation protein eta(YWHAH)	Sus scrofa
A0A5G2QGN2	transient receptor potential cation channel subfamily V member 4(TRPV4)	Sus scrofa
A0A287AM07	MHC class I antigen 8(SLA-8)	Sus scrofa
A0A5G2QQW2	NSF attachment protein alpha(NAPA)	Sus scrofa
A0A286ZVF2	leucine rich repeat containing 8 VRAC subunit A(LRRC8A)	Sus scrofa
A0A286ZTH7	ubiquitin specific peptidase 8(USP8)	Sus scrofa
A0A286ZS69	proteasome 20S subunit beta 2(PSMB2)	Sus scrofa
A0A286ZY59	dystroglycan 1(DAG1)	Sus scrofa
F1SAX5	CD58 molecule(CD58)	Sus scrofa
A0A286ZIC1	gelsolin(GSN)	Sus scrofa
A0A287AD53	FERM domain containing kindlin 2(FERMT2)	Sus scrofa
A0A287B4J2	adenosylhomocysteinase(AHCY)	Sus scrofa
A0A287APB2	epsin 2(EPN2)	Sus scrofa
F2Z5K2	proteasome 20S subunit alpha 5(PSMA5)	Sus scrofa
F1S0V3	annexin A6(ANXA6)	Sus scrofa
A0A5G2R2I1	plakophilin 2(PKP2)	Sus scrofa
A0A5G2QKZ6	laminin subunit beta 1(LAMB1)	Sus scrofa
A0A5G2Q991	CD109 molecule(CD109)	Sus scrofa
F1RFV5	proteasome 20S subunit beta 6(PSMB6)	Sus scrofa
A0A5G2QN15	ras homolog family member C(RHOC)	Sus scrofa
A0A286ZN52	proteasome 20S subunit beta 3(PSMB3)	Sus scrofa
A0A286ZJP7	eukaryotic translation initiation factor 5A(EIF5A)	Sus scrofa
A0A5G2QM17	tyrosine 3-monooxygenase/tryptophan 5-monooxygenase activation protein theta(YWHAQ)	Sus scrofa
A0A5G2RAZ6	interferon induced protein with tetratricopeptide repeats 2(IFIT2)	Sus scrofa
A0A287AR08	zinc finger DHHC-type palmitoyltransferase 5(ZDHHC5)	Sus scrofa
A0A286ZZR6	protein tyrosine phosphatase 4A1(PTP4A1)	Sus scrofa
A0A287B8B1	ST13 Hsp70 interacting protein(ST13)	Sus scrofa
A0A287AH94	SH3 domain binding protein 4(SH3BP4)	Sus scrofa
A0A286ZKC5	heat shock protein 90 alpha family class B member 1(HSP90AB1)	Sus scrofa
A0A287A688	ANTXR cell adhesion molecule 1(ANTXR1)	Sus scrofa
A0A286ZQS0	protein tyrosine phosphatase receptor type A(PTPRA)	Sus scrofa
A0A5G2QHR6	chaperonin containing TCP1 subunit 6A(CCT6A)	Sus scrofa
A0A287ANT6	tubulointerstitial nephritis antigen like 1(TINAGL1)	Sus scrofa
A0A286ZIH7	actin related protein 3(ACTR3)	Sus scrofa
A0A287AK21	transgelin 2(TAGLN2)	Sus scrofa
A0A5G2Q6W7	intercellular adhesion molecule 1(ICAM1)	Sus scrofa
A0A287AUL3	cortactin(CTTN)	Sus scrofa
A0A287AY26	vesicle trafficking 1(VTA1)	Sus scrofa
A0A287BGK0	transmembrane 4 L six family member 1(TM4SF1)	Sus scrofa
A0A287BPL8	cadherin 1(CDH1)	Sus scrofa
A0A287BCQ2	transmembrane protein 238(TMEM238)	Sus scrofa
F1SJX5	calcium and integrin binding 1(CIB1)	Sus scrofa
A0A5G2Q8L5	UEV and lactate/malate dehyrogenase domains(UEVLD)	Sus scrofa
A0A287AP52	capping actin protein of muscle Z-line subunit beta(CAPZB)	Sus scrofa
F1RS11	syntaxin binding protein 1(STXBP1)	Sus scrofa
A0A480M761	glutaredoxin 3(GLRX3)	Sus scrofa
I3LG15	solute carrier family 2 member 3(SLC2A3)	Sus scrofa
I3LDS3	keratin 10(KRT10)	Sus scrofa
A0A287AEE8	notch receptor 2(NOTCH2)	Sus scrofa
A0A286ZZX3	TIMP metallopeptidase inhibitor 3(TIMP3)	Sus scrofa
A0A286ZRU9	serpin family H member 1(SERPINH1)	Sus scrofa
A0A5G2QAT3	RAB10, member RAS oncogene family(RAB10)	Sus scrofa
A0A287B5V1	ribosomal protein L3(RPL3)	Sus scrofa
A0A286ZIW4	tight junction protein 3(TJP3)	Sus scrofa
A0A287BD56	chromosome segregation 1 like(CSE1L)	Sus scrofa
A0A286ZI11	solute carrier family 4 member 7(SLC4A7)	Sus scrofa
F1RGX2	family with sequence similarity 234 member A(FAM234A)	Sus scrofa
A0A5G2QY83	integrin subunit beta 4(ITGB4)	Sus scrofa
A0A286ZN24	inter-alpha-trypsin inhibitor heavy chain 4(ITIH4)	Sus scrofa
A0A287AHV7	sorting nexin 9(SNX9)	Sus scrofa
F2Z5F5	ribosomal protein S8(RPS8)	Sus scrofa
A0A287BGD7	Josephin domain containing 1(JOSD1)	Sus scrofa
F2Z5H6	ATPase H+ transporting V0 subunit d1(ATP6V0D1)	Sus scrofa
A0A287AZQ5	TNF alpha induced protein 2(TNFAIP2)	Sus scrofa
A0A287AHK8	synaptosome associated protein 23(SNAP23)	Sus scrofa
P00355	glyceraldehyde-3-phosphate dehydrogenase(GAPDH)	Sus scrofa
A0A287BIL8	heat shock protein family A (Hsp70) member 5(HSPA5)	Sus scrofa
A0A480W2U9	G protein-coupled receptor class C group 5 member B(GPRC5B)	Sus scrofa
I3LJK1	ALS2 C-terminal like(ALS2CL)	Sus scrofa
A0A287A5M7	aldo-keto reductase family 1 member B(AKR1B1)	Sus scrofa
A0A287AHQ0	acetyl-CoA acetyltransferase 2(ACAT2)	Sus scrofa
I3LG19	charged multivesicular body protein 4C(CHMP4C)	Sus scrofa
A0A287A078	laminin subunit gamma 1(LAMC1)	Sus scrofa
A0A5G2QRG0	Fas cell surface death receptor(FAS)	Sus scrofa
A0A5G2QRW3	hemoglobin, beta(HBB)	Sus scrofa
A0A287B187	autophagy related 5(ATG5)	Sus scrofa
A0A287AHS0	calmodulin 3(CALM3)	Sus scrofa
A0A286ZLS9	sorting nexin 18(SNX18)	Sus scrofa
A0A287AQC2	Rho GDP dissociation inhibitor alpha(ARHGDIA)	Sus scrofa
A0A5G2QZZ3	cysteine-rich protein 1(LOC110258364)	Sus scrofa
I3L9V2	vesicle amine transport 1(VAT1)	Sus scrofa
A0A5G2QKZ4	actin alpha cardiac muscle 1(ACTC1)	Sus scrofa
A0A287AMZ2	chaperonin containing TCP1 subunit 3(CCT3)	Sus scrofa
I3LVS7	ras homolog family member A(RHOA)	Sus scrofa
F2Z505	eukaryotic translation termination factor 1(ETF1)	Sus scrofa
K7GQ50	S100 calcium binding protein A1(S100A1)	Sus scrofa
A0A287BA12	vacuolar protein sorting 4 homolog B(VPS4B)	Sus scrofa
A0A287APR1	ribosomal protein L18a(RPL18A)	Sus scrofa
A0A286ZQQ0	syntaxin 3(STX3)	Sus scrofa
A0A286ZIC1	gelsolin(GSN)	Sus scrofa
A0A287B2T2	protein tyrosine phosphatase receptor type J(PTPRJ)	Sus scrofa
I3L6X7	SNF8 subunit of ESCRT-II(SNF8)	Sus scrofa
A0A287BE29	NECAP endocytosis associated 1(NECAP1)	Sus scrofa
A0A287AAF8	phospholipase D family member 3(PLD3)	Sus scrofa
Q5G6V9	cofilin 2(CFL2)	Sus scrofa
F1S692	interferon gamma receptor 1(IFNGR1)	Sus scrofa
A0A5G2QI19	proteasome 20S subunit alpha 1(PSMA1)	Sus scrofa
A0A287AEL2	keratin, type I cytoskeletal 17(LOC100737113)	Sus scrofa
A0A5G2QFC2	malate dehydrogenase 1(MDH1)	Sus scrofa
F1SNK3	methylthioadenosine phosphorylase(MTAP)	Sus scrofa
A0A287BNL1	eva-1 homolog B(EVA1B)	Sus scrofa
F1SSA6	myosin heavy chain 10(MYH10)	Sus scrofa
A0A287AMU3	myosin heavy chain 10(MYH10)	Sus scrofa
F1S4Z2	charged multivesicular body protein 4B(CHMP4B)	Sus scrofa
A0A287AGC5	erythrocyte membrane protein band 4.1 like 4A(EPB41L4A)	Sus scrofa
A0A5S6HMA0	ATPase Na+/K+ transporting subunit beta 1(ATP1B1)	Sus scrofa
A0A5G2QUT6	ubiquitin conjugating enzyme E2 L3(UBE2L3)	Sus scrofa
A0A480QQS9	RAB31, member RAS oncogene family(RAB31)	Sus scrofa
A0A287A8C3	integrin linked kinase(ILK)	Sus scrofa
A0A287ABL3	ATP-binding cassette, sub-family B (MDR/TAP), member 1(ABCB1)	Sus scrofa
A0A287B910	Rho GTPase activating protein 5(ARHGAP5)	Sus scrofa
A0A480JMD7	aldehyde dehydrogenase 1 family member A3(ALDH1A3)	Sus scrofa
A0A287A5T0	transmembrane protein 30A(TMEM30A)	Sus scrofa
F1RKE0	zona pellucida glycoprotein 3(ZP3)	Sus scrofa
A0A287A3Y9	aldo-keto reductase family 1 member A1(AKR1A1)	Sus scrofa
A0A5G2R6X7	creatine kinase B(CKB)	Sus scrofa
A0A287AH22	CD46 molecule, complement regulatory protein(CD46)	Sus scrofa
A0A5G2R306	lipolysis stimulated lipoprotein receptor(LSR)	Sus scrofa
A0A287A3X1	fucosyltransferase 8(FUT8)	Sus scrofa
I3LN61	serine/threonine kinase 38 like(STK38L)	Sus scrofa
F1SUT8	EPH receptor A2(EPHA2)	Sus scrofa
A0A480ENI7	STAM binding protein(STAMBP)	Sus scrofa
A0A287BKE1	eukaryotic translation initiation factor 4 gamma 2(EIF4G2)	Sus scrofa
A0A2C9F366	heat shock protein family B (small) member 1(HSPB1)	Sus scrofa
F1SJB5	annexin A1(ANXA1)	Sus scrofa
A0A5G2QEV5	inter-alpha-trypsin inhibitor heavy chain 2(ITIH2)	Sus scrofa
A0A287A6Z8	LLGL scribble cell polarity complex component 1(LLGL1)	Sus scrofa
F1SQR8	leukotriene A4 hydrolase(LTA4H)	Sus scrofa
P79335	serpin family E member 1(SERPINE1)	Sus scrofa
A0A5G2R117	eukaryotic translation initiation factor 6(EIF6)	Sus scrofa
A0A480TGV2	flotillin 2(FLOT2)	Sus scrofa
A0A287ABP7	folliculin(FLCN)	Sus scrofa
F1SMX7	serpin B8(LOC100156248)	Sus scrofa
P00503	glutamic-oxaloacetic transaminase 1(GOT1)	Sus scrofa
A0A287B0F5	adhesion G protein-coupled receptor E5(ADGRE5)	Sus scrofa
A0A287B3M2	DnaJ heat shock protein family (Hsp40) member C7(DNAJC7)	Sus scrofa
A0A5G2QJG3	claudin 3(CLDN3)	Sus scrofa
A0A287AG15	penta-EF-hand domain containing 1(PEF1)	Sus scrofa
A0A286ZT13	albumin(ALB)	Sus scrofa
A0A5G2QCE7	immunoglobulin superfamily member 3(IGSF3)	Sus scrofa
P26234	vinculin(VCL)	Sus scrofa
A0A286ZVE5	galectin 9(LGALS9)	Sus scrofa
A0A5G2QNL9	ATP binding cassette subfamily E member 1(ABCE1)	Sus scrofa
A0A286ZS39	agrin(AGRN)	Sus scrofa
A0A287AZA7	ribosomal protein S27a(RPS27A)	Sus scrofa
P62272	ribosomal protein S18(RPS18)	Sus scrofa
A0A288CFV8	claudin 23(CLDN23)	Sus scrofa
A0A286ZJQ3	TBC1 domain family member 9B(TBC1D9B)	Sus scrofa
A0A5G2QAE8	solute carrier family 44 member 1(SLC44A1)	Sus scrofa
A0A287A853	G protein subunit alpha 13(GNA13)	Sus scrofa
A0A286ZX49	mitogen-activated protein kinase kinase kinase kinase 4(MAP4K4)	Sus scrofa
A0A286ZUX4	coiled-coil domain containing 50(CCDC50)	Sus scrofa
A0A288CFV5	transferrin(TF)	Sus scrofa
A0A287AW49	RAB11 family interacting protein 1(RAB11FIP1)	Sus scrofa
A0A286ZYR0	sequestosome 1(SQSTM1)	Sus scrofa
A0A287B6J6	heat shock protein family A (Hsp70) member 4(HSPA4)	Sus scrofa
A0A287AKU9	adaptor protein, phosphotyrosine interacting with PH domain and leucine zipper 1(APPL1)	Sus scrofa
A0A5G2QLV5	EPH receptor A4(EPHA4)	Sus scrofa
A0A286ZNX3	lactate dehydrogenase A(LDHA)	Sus scrofa
F1SK41	solute carrier family 1 member 1(SLC1A1)	Sus scrofa
A0A286ZYI6	CF transmembrane conductance regulator(CFTR)	Sus scrofa
A0A287AVV2	voltage dependent anion channel 1(VDAC1)	Sus scrofa
F6QA08	protein disulfide isomerase family A member 3(PDIA3)	Sus scrofa
A0A5G2R456	formin like 2(FMNL2)	Sus scrofa
A0A5G2Q8I9	alpha-2-macroglobulin(A2M)	Sus scrofa
F1SAY0	prostaglandin F2 receptor inhibitor(PTGFRN)	Sus scrofa
A0A286ZT82	transgelin(TAGLN)	Sus scrofa
A0A286ZVH8	scavenger receptor class B member 1(SCARB1)	Sus scrofa
A0A5G2R0E2	epithelial cell adhesion molecule(EPCAM)	Sus scrofa
F1RVE7	integrin subunit beta 1(ITGB1)	Sus scrofa
A0A287AFA0	transmembrane serine protease 2(TMPRSS2)	Sus scrofa
A0A287AQK7	heat shock protein 90 alpha family class A member 1(HSP90AA1)	Sus scrofa
A0A287AWE1	mahogunin ring finger 1(MGRN1)	Sus scrofa
A0A5S6GBZ7	calpain 1(CAPN1)	Sus scrofa
A0A5G2QKD9	peroxiredoxin 3(PRDX3)	Sus scrofa
A0A5S8KLN1	clusterin(CLU)	Sus scrofa
A0A5G2QE94	immunoglobulin superfamily containing leucine rich repeat(ISLR)	Sus scrofa
A0A2C9F3F0	superoxide dismutase 1(SOD1)	Sus scrofa
A0A287B7B9	beta-2-microglobulin(B2M)	Sus scrofa
A0A287A1F1	claudin 1(CLDN1)	Sus scrofa
A0A286ZQ17	CD47 molecule(CD47)	Sus scrofa
F1SDY9	protein tyrosine phosphatase non-receptor type 21(PTPN21)	Sus scrofa
A0A287A690	peroxiredoxin 2(PRDX2)	Sus scrofa
A0A287ATD7	proteasome 26S subunit, ATPase 5(PSMC5)	Sus scrofa
A0A287A8E9	keratin 8(KRT8)	Sus scrofa
F1SGG3	keratin 1(KRT1)	Sus scrofa
A0A286ZI08	UDP-glucose pyrophosphorylase 2(UGP2)	Sus scrofa
A0A287BHY5	keratin 2(KRT2)	Sus scrofa
A0A287B924	adaptor protein, phosphotyrosine interacting with PH domain and leucine zipper 2(APPL2)	Sus scrofa
A0A5G2QM86	adaptor protein, phosphotyrosine interacting with PH domain and leucine zipper 2(APPL2)	Sus scrofa
A0A287A864	GIPC PDZ domain containing family member 1(GIPC1)	Sus scrofa
A0A286ZM68	solute carrier family 4 member 4(SLC4A4)	Sus scrofa
Q5DT24	solute carrier family 7 member 1(SLC7A1)	Sus scrofa
A0A287ASD0	ribosomal protein L5(RPL5)	Sus scrofa
A0A5S6GXI4	transferrin receptor(TFRC)	Sus scrofa
K7GT68	integrin subunit alpha 6(ITGA6)	Sus scrofa
A0A5G2R7K7	integrin subunit beta 3(ITGB3)	Sus scrofa
A0A286ZNB9	copine 3(CPNE3)	Sus scrofa
A0A287B896	SET domain containing 2, histone lysine methyltransferase(SETD2)	Sus scrofa
A0A287ARN5	myosin ID(MYO1D)	Sus scrofa
A0A5G2QL81	proteasome 20S subunit alpha 4(PSMA4)	Sus scrofa
F1S0Q3	sperm associated antigen 1(SPAG1)	Sus scrofa
A0A5G2QBP1	epidermal growth factor receptor(EGFR)	Sus scrofa
C3VPJ4	claudin 7(CLDN7)	Sus scrofa
F1S2M2	SEA domain-containing protein (F1S2M2_PIG)	Sus scrofa
F1RSZ8	ectonucleotide pyrophosphatase/phosphodiesterase 6(ENPP6)	Sus scrofa
A0A287BHP5	mannosidase alpha class 2B member 1(MAN2B1)	Sus scrofa
A0A287AFP0	protein tyrosine phosphatase non-receptor type 23(PTPN23)	Sus scrofa
A0A2C9F365	osteoclast stimulating factor 1(OSTF1)	Sus scrofa
A0A5G2QG49	bone morphogenetic protein receptor type 2(BMPR2)	Sus scrofa
A0A5G2QHG6	CUB domain containing protein 1(CDCP1)	Sus scrofa
A0A286ZU34	lanosterol synthase(LSS)	Sus scrofa
A0A5G2R5C9	CD9 molecule(CD9)	Sus scrofa
A0A287AUX6	calponin 3(CNN3)	Sus scrofa
A5GFT9	GNAS complex locus(GNAS)	Sus scrofa
B5M447	KiSS-1 metastasis suppressor(KISS1)	Sus scrofa
A0A286ZVC0	tetratricopeptide repeat domain 7A(TTC7A)	Sus scrofa
A0A287BN62	aldehyde dehydrogenase 3 family member B1(ALDH3B1)	Sus scrofa
A0A5G2QMI6	septin 9(SEPTIN9)	Sus scrofa
A0A5K1TXL1	plastin 3(PLS3)	Sus scrofa
A0A5G2R9A9	profilin 1(PFN1)	Sus scrofa
A0A286ZW71	acid phosphatase 1(ACP1)	Sus scrofa
Q2MJK3	NRAS proto-oncogene, GTPase(NRAS)	Sus scrofa
A0A5G2RG14	complement C3(C3)	Sus scrofa
A0A286ZNI7	serine protease 8(PRSS8)	Sus scrofa
A0A286ZV08	transforming growth factor beta 2(TGFB2)	Sus scrofa
A0A5G2QMG4	myosin VI(MYO6)	Sus scrofa
A0A286ZQP0	von Willebrand factor A domain containing 7(VWA7)	Sus scrofa
A0A287A3T1	toll interacting protein(TOLLIP)	Sus scrofa
A0A5G2QRW5	FERM, ARH/RhoGEF and pleckstrin domain protein 1(FARP1)	Sus scrofa
A0A5K1UGB8	gamma-glutamyltransferase 1(GGT1)	Sus scrofa
A0A286ZND5	peroxiredoxin 1(PRDX1)	Sus scrofa
A0A287BB72	protein phosphatase 2 scaffold subunit Aalpha(PPP2R1A)	Sus scrofa
A0A287AIQ8	ATPase H+ transporting V1 subunit E1(ATP6V1E1)	Sus scrofa
A0A480VY41	casein kinase 1 alpha 1(CSNK1A1)	Sus scrofa
A0A5G2Q990	Ras suppressor protein 1(RSU1)	Sus scrofa
F1RS31	FRAS1 related extracellular matrix 2(FREM2)	Sus scrofa
A0A287ANL0	myelin regulatory factor(MYRF)	Sus scrofa
A0A287BNZ1	GIPC PDZ domain containing family member 2(GIPC2)	Sus scrofa
A0A2C9F344	diacylglycerol kinase alpha(DGKA)	Sus scrofa
A0A286ZN79	target of myb1 like 1 membrane trafficking protein(TOM1L1)	Sus scrofa
Q07287	zona pellucida glycoprotein 4(ZP4)	Sus scrofa
I3LIE3	myosin heavy chain 14(MYH14)	Sus scrofa
A0A287BD47	maestro heat like repeat family member 1(MROH1)	Sus scrofa
A0A286ZI36	pyruvate kinase, muscle(PKM)	Sus scrofa
A0A287B7L9	pyruvate kinase, muscle(PKM)	Sus scrofa
A0A287B4G4	Rac family small GTPase 1(RAC1)	Sus scrofa
F1RHW4	RAS related(RRAS)	Sus scrofa
A0A286ZTS7	NEDD4 E3 ubiquitin protein ligase(NEDD4)	Sus scrofa
A0A2C9F350	acyl-CoA dehydrogenase medium chain(ACADM)	Sus scrofa
A0A287AUJ7	post-GPI attachment to proteins 6(PGAP6)	Sus scrofa
Q2QLE3	testin LIM domain protein(TES)	Sus scrofa
A0A5G2QXE9	cyclin Y like 1(CCNYL1)	Sus scrofa
A0A286ZQ85	collagen type III alpha 1 chain(COL3A1)	Sus scrofa
A0A286ZSI3	nicastrin(NCSTN)	Sus scrofa
Q9N1F5	glutathione S-transferase omega 1(GSTO1)	Sus scrofa
A0A286ZT52	proteasome 26S subunit, ATPase 3(PSMC3)	Sus scrofa
A0A286ZJA7	adenylate cyclase 7(ADCY7)	Sus scrofa
A0A5G2R8P3	nectin cell adhesion molecule 4(NECTIN4)	Sus scrofa
F2Z4Z8	G protein subunit beta 2(GNB2)	Sus scrofa
A0A286ZS14	ATPase Na+/K+ transporting subunit beta 3(ATP1B3)	Sus scrofa
A0A5G2QPR4	esterase D(ESD)	Sus scrofa
F1SGJ3	filamin B(FLNB)	Sus scrofa
F1SE20	plasminogen activator, tissue type(PLAT)	Sus scrofa
A0A287AZM6	solute carrier family 44 member 2(SLC44A2)	Sus scrofa
A0A287BCN1	tetraspanin 15(TSPAN15)	Sus scrofa
F1SRU2	zyxin(ZYX)	Sus scrofa
F1RJW4	immunoglobulin superfamily member 8(IGSF8)	Sus scrofa
F1RG85	myosin XVIIIB(MYO18B)	Sus scrofa
A0A5G2QGT1	ADP ribosylation factor like GTPase 15(ARL15)	Sus scrofa
F1SNL7	carnosine dipeptidase 2(CNDP2)	Sus scrofa
A0A287BQX1	YES proto-oncogene 1, Src family tyrosine kinase(YES1)	Sus scrofa
A0A5G2REG7	Protein S100 (A0A5G2REG7_PIG)	Sus scrofa
P62802	H4 clustered histone 11(H4C11)	Sus scrofa
A0A287BKE2	N-myc downstream regulated 1(NDRG1)	Sus scrofa
A0A1S6M251	beta-1,4-galactosyltransferase 5(B4GALT5)	Sus scrofa
A0A287A5T9	ectonucleotide pyrophosphatase/phosphodiesterase 1(ENPP1)	Sus scrofa
A0A287AJE9	integrin subunit beta 6(ITGB6)	Sus scrofa
B6VCB0	solute carrier family 30 member 1(SLC30A1)	Sus scrofa
A0A286ZXK0	par-6 family cell polarity regulator beta(PARD6B)	Sus scrofa
F1SLI0	plexin B1(PLXNB1)	Sus scrofa
A0A287A8E3	adhesion G protein-coupled receptor L2(ADGRL2)	Sus scrofa
A0A5G2QH98	collagen type XI alpha 1 chain(COL11A1)	Sus scrofa
A0A287AF51	vesicle associated membrane protein 7(VAMP7)	Sus scrofa
A0A287BSL9	glucose-6-phosphate dehydrogenase(G6PD)	Sus scrofa
A0A287B7K9	parvin alpha(PARVA)	Sus scrofa
F1SLX3	ovostatin homolog 2(LOC100524679)	Sus scrofa
A0A287BI63	RAB6A, member RAS oncogene family(RAB6A)	Sus scrofa
A0A286ZKS6	hepatocyte growth factor-regulated tyrosine kinase substrate(HGS)	Sus scrofa
I3LM60	TNF alpha induced protein 1(TNFAIP1)	Sus scrofa
I3L719	dipeptidase 1(DPEP1)	Sus scrofa
A0A286ZUS1	RAB8B, member RAS oncogene family(RAB8B)	Sus scrofa
A0A287A5J7	ANTXR cell adhesion molecule 2(ANTXR2)	Sus scrofa
P48819	vitronectin(VTN)	Sus scrofa
M3TYM6	Carcinoembryonic antigen-related cell adhesion molecule 21(CEACAM21)	Sus scrofa
A0A5G2QZ02	collagen type XIV alpha 1 chain(COL14A1)	Sus scrofa
A0A286ZLI2	Janus kinase 1(JAK1)	Sus scrofa
A0A287AI58	solute carrier family 4 member 2(SLC4A2)	Sus scrofa
A0A5S6I0G9	diazepam binding inhibitor, acyl-CoA binding protein(DBI)	Sus scrofa
A0A286ZXL8	CD82 molecule(CD82)	Sus scrofa
A0A287A6J7	integrin subunit beta 7(ITGB7)	Sus scrofa
A0A287BS73	Neurobeachin-like protein 2 isoform X1 (A0A287BS73_PIG)	Sus scrofa
A0A287AAK8	NCK associated protein 1(NCKAP1)	Sus scrofa
F1SFV3	S100 calcium binding protein A14(S100A14)	Sus scrofa
A0A287AL69	occludin(OCLN)	Sus scrofa
F1RQM0	trophoblast glycoprotein(TPBG)	Sus scrofa
A0A287AZ91	glutathione S-transferase P-like(LOC100739508)	Sus scrofa
A0A286ZKK0	dihydropyrimidinase like 2(DPYSL2)	Sus scrofa
A0A286ZL61	myosin IC(MYO1C)	Sus scrofa
A0A287B088	proteasome 20S subunit beta 4(PSMB4)	Sus scrofa
A0A5G2QIL8	EH domain containing 1(EHD1)	Sus scrofa
A0A286ZPF5	mitogen-activated protein kinase 1(MAPK1)	Sus scrofa
A0A286ZV95	transmembrane p24 trafficking protein 10(TMED10)	Sus scrofa
A0A5K1UET6	MARVEL domain containing 2(MARVELD2)	Sus scrofa
A0A286ZNH3	reactive intermediate imine deaminase A homolog(RIDA)	Sus scrofa
A0A5G2QZ16	karyopherin subunit beta 1(KPNB1)	Sus scrofa
A0A5G2Q708	purinergic receptor P2X 7(P2RX7)	Sus scrofa
K7GLE8	activated leukocyte cell adhesion molecule(ALCAM)	Sus scrofa
A0A5G2QXR8	5'-nucleotidase ecto(NT5E)	Sus scrofa
A0A287APN0	cysteine and glycine rich protein 1(CSRP1)	Sus scrofa
A0A287ATA0	target of myb1 like 2 membrane trafficking protein(TOM1L2)	Sus scrofa
A0A287AM26	arginyl aminopeptidase(RNPEP)	Sus scrofa
I3L9E5	CEA cell adhesion molecule 1(CEACAM1)	Sus scrofa
A0A286ZYH9	formin binding protein 1 like(FNBP1L)	Sus scrofa
A0A5G2QAW2	CD63 molecule(CD63)	Sus scrofa
A0A480LEG9	programmed cell death 10(PDCD10)	Sus scrofa
F1SEN1	annexin A8(ANXA8)	Sus scrofa
K7GPM1	integrin subunit alpha V(ITGAV)	Sus scrofa
A0A286ZUZ1	sorting nexin 2(SNX2)	Sus scrofa
F1RT83	syndecan binding protein(SDCBP)	Sus scrofa
A0A286ZKH9	syndecan binding protein(SDCBP)	Sus scrofa
A0A286ZJW3	LIM domain containing preferred translocation partner in lipoma(LPP)	Sus scrofa
A0A5G2QVL4	protein tyrosine kinase 7 (inactive)(PTK7)	Sus scrofa
F1SBL4	FERM domain containing kindlin 1(FERMT1)	Sus scrofa
A0A287AE80	carbonyl reductase [NADPH] 1-like(LOC110256483)	Sus scrofa
A0A480X841	RAB2A, member RAS oncogene family(RAB2A)	Sus scrofa
F1SII4	glycyl-tRNA synthetase 1(GARS1)	Sus scrofa
A0A5G2QBE4	cysteine rich protein 2(CRIP2)	Sus scrofa
A0A287A2M4	cysteine rich protein 2(CRIP2)	Sus scrofa
A0A287A217	tubulin beta 4B class IVb(TUBB4B)	Sus scrofa
A0A287AZL3	keratin 6A(KRT6A)	Sus scrofa
	Accessions
