# Supplementary material for: Oviduct Epithelial Cell-Derived Extracellular Vesicles Improve Porcine Trophoblast Outgrowth
Source: Vet Sci. 2022 Nov 4;9(11):609. doi: 10.3390/vetsci9110609 (PMC9697688; doi:10.3390/vetsci9110609)
Supplement: Supplementary file 1 [file vetsci-09-00609-s001.zip › Table S2_Gene ontology.xlsx]

## Sheet: Gene ontology1
Table S2. Gene ontology of the found proteins of Evs.
Category	Term	Count	%	PValue	Genes	List Total	Pop Hits	Pop Total	Fold Enrichment	Bonferroni	Benjamini	FDR
GOTERM_BP_DIRECT	GO:0072659~protein localization to plasma membrane	42	4.0619	3.06849e-21	F1RS11, A0A5G2QE74, A0A286ZIQ6, A0A5G2QAT3, A0A286ZUS1, A0A286ZMQ7, A0A286ZXU2, A0A5G2R2I1, A0A287B2E5, A0A287BPL8, A0A287BCN1, A0A287AYJ5, F1RFW5, F2Z5M2, F2Z5K3, I3LDA5, B6EAV5, A0A287ADK4, I3LD72, A0A5G2QYR6, A0A287BLN4, F1SBZ3, A0A5G2QYN7, F1RQM0, A0A286ZJJ2, A0A287A5W8, Q767L6, A0A5G2RLN1, Q8WNW3, F1SET7, A0A5G2QIL8, A0A480TGV2, F1SB42, A0A5S6HMA0, A0A286ZVC0, A0A287AYC0, A0A5G2QZ45, B8XH67,…	936	115	15163	5.91644	1.06569e-17	1.06569e-17	1.03684e-17
GOTERM_BP_DIRECT	GO:0007229~integrin-mediated signaling pathway	31	2.99807	2.29807e-14	A0A5G2R7K7, A0A5G2QDX5, A0A286ZQS0, A0A286ZQ85, A0A5G2QLA4, A0A480ERB4, F1SRU2, F1RVE7, K7GM40, A0A5G2QFE3, A0A287AJE9, K7GKU7, F1SJX5, A0A287A8C3, Q007T2, F1RZL4, A0A287A3X1, K7GPM1, A0A5G2QK84, K7GT68, F1RT62, A0A286ZY95, A0A5G2Q9S0, F1SBL4, A0A287AC34, A0A287AG96, A0A5G2QY83, A0A287A6J7, A0A287AD53, A0A287ANZ8, A0A5S6GW78, A0A287B497, F1SMF4	936	94	15163	5.34248	7.98152e-11	3.99061e-11	3.8826e-11
GOTERM_BP_DIRECT	GO:0015031~protein transport	43	4.15861	1.38011e-11	A0A287BJD1, F1RS11, A0A287B6U5, A0A5G2Q8L5, A0A5G2RK60, A0A286ZKS6, A0A287AII2, A0A5G2QSK4, A0A286ZLS9, A0A287AY26, A0A5G2QMG4, A0A287AW49, A0A5G2QIG7, A0A287AKE5, A0A5G2QU03, A0A287B4G2, I3L6X7, I3LSS2, A0A286ZZ18, A0A286ZRB5, F1REY0, F2Z5Q1, A0A287AAM6, A0A287A1S6, A0A5G2QA44, A0A287A4W6, A0A5G2RE13, A0A286ZJP7, A0A5G2QAW2, A0A481CVC9, A0A287AAQ1, A0A5G2QIL8, A0A287ATA0, A0A5G2QN35, A0A287BD00,…	936	213	15163	3.27038	4.79311e-08	1.54975e-08	1.5078e-08
GOTERM_BP_DIRECT	GO:0006886~intracellular protein transport	49	4.73888	1.78491e-11	F1RS11, A0A5G2QD51, A0A286ZIQ6, A0A286ZQQ0, A0A480QQS9, A0A287B900, A0A287AJE1, A0A5G2QMG4, A0A5G2QEC4, A0A287BD56, A0A5G2QQW2, Q06AT8, A0A287BLN4, A0A287BFJ2, A0A287AJF0, A0A5G2QA44, A0A286ZUZ1, A0A287AJN7, A0A287A4W6, A0A286ZN79, A0A287AUL3, A0A5G2QIL8, A0A5G2QP59, A0A287ATA0, A0A287AHV7, A0A5G2QTZ1, A0A287AP11, A0A287AYC8, A0A286ZJQ3, A0A287B6U5, A0A5G2QWM5, A0A287AII2, A0A5G2QNG8, A0A286ZQ28,…	936	268	15163	2.9619	6.19902e-08	1.54975e-08	1.5078e-08
GOTERM_BP_DIRECT	GO:0007155~cell adhesion	48	4.64217	3.15645e-11	A0A286ZU80, F1SS26, A0A287AU28, A0A5G2QFE3, A0A287AYF2, K7GKU7, Q06AT8, A0A287A770, P26234, A0A286ZY95, A0A5G2R8P3, F1S021, A0A286ZQ17, A0A5G2Q6W7, Q8WNW3, A0A287AC34, A0A287AD53, A0A5S6HMA0, A0A5G2QLV5, A0A287ANZ8, A0A5G2RLF9, A0A286ZR70, F1SNF3, A0A5G2QDX5, A0A287B2M3, F1RS31, A0A287AU89, A0A288CFV8, A0A287A1F1, A0A287BIW0, A0A5G2QYR6, K7GPM1, A0A5G2QK84, I3LVS7, C3VML0, A0A5G2QAS4, A0A286ZK38,…	936	263	15163	2.95661	1.09624e-07	2.19247e-08	2.13313e-08
GOTERM_BP_DIRECT	GO:0016477~cell migration	38	3.67505	5.48409e-11	A0A5G2R7K7, I3LM60, A0A5G2QDX5, I3LKS1, F1SS26, F1RYZ1, A0A5K1UYV7, F1RUX1, F1RVE7, A0A287B4G4, A0A287AJE9, B5APV0, Q007T2, A0A287A3X1, K7GPM1, A0A287A078, I3LVS7, B6E314, A0A287AAK8, A0A287A740, A0A5G2QVL4, A0A286ZIH1, A0A286ZLL2, Q8WNW3, A0A287ATH4, A0A5G2R456, A0A5G2QN15, A0A5G2R3T3, A0A5G2QY83, A0A287A6J7, A0A287BD00, I3LKF3, A0A5G2R7Z4, F1SF45, A0A286ZV08, A0A5G2R2V4, A0A5G2QKZ6, F1SNF3	936	179	15163	3.43906	1.90462e-07	3.17437e-08	3.08846e-08
GOTERM_BP_DIRECT	GO:0030335~positive regulation of cell migration	34	3.2882	8.96622e-10	A0A5K1UQ13, I3LKS1, A0A287BLR9, F1RYZ1, A0A287BIL8, F1RT53, A0A287A1F1, A0A287AJZ1, A0A5G2QJG3, F1RVE7, A0A286ZKH9, P63246, A0A286ZZR6, A0A287B4D9, A0A286ZWL5, A0A286ZNB9, K7GPM1, F1S2H4, K7GT68, A0A5G2QYN7, C3VML0, A0A287A1S6, A0A287A740, A0A287AJN7, F1RT83, A0A286ZJJ2, A0A480LEG9, A0A5G2QX12, A0A287A5G1, A0A5G2QN15, A0A286ZX49, A0A287AG96, A0A5G2QKZ6, A0A287ALP4, A0A5G2QBP1	936	162	15163	3.39996	3.11396e-06	4.44852e-07	4.32812e-07
GOTERM_BP_DIRECT	GO:0098609~cell-cell adhesion	24	2.32108	1.288e-09	A0A286ZK38, A0A286ZL28, A0A5G2R0E2, A0A5G2R2I1, A0A287ACZ3, I3LGN8, A0A5G2Q6W7, A0A480EKD7, A0A287AA14, A0A287AC34, A0A5G2R7Z4, A0A287AF47, A0A287A191, F1S3K9, A0A286ZRD4, A0A5G2QEM2, A0A5G2QZ45, A0A286ZJW3, A0A286ZIW4, I3LA65, A0A287ALP4, A0A287B044, A0A5G2QBP1, A0A286ZN74	936	86	15163	4.52087	4.47323e-06	5.59155e-07	5.44021e-07
GOTERM_BP_DIRECT	GO:0006897~endocytosis	27	2.61122	3.03091e-09	A0A286ZQ62, A0A286ZU42, A0A286ZLS9, A0A287AJE1, A0A5G2QMG4, A0A5G2QHA3, A0A5G2REI4, I3LDA5, A0A287B4D9, Q007T2, I3LD72, A0A287BN36, A0A286ZYH9, A0A286ZUZ1, F1RRU7, A0A286ZPR1, A0A481CVC9, A0A287APB2, A0A5G2QIL8, A5GHL0, A0A287BD00, A0A287AHV7, A0A287ARC7, F1RSG6, A0A287BE29, Q06AU6, A0A287B1T2	936	112	15163	3.90531	1.05263e-05	1.16959e-06	1.13794e-06
GOTERM_BP_DIRECT	GO:0008360~regulation of cell shape	27	2.61122	6.69839e-09	I3LKS1, A0A287A2R9, A0A287BED9, A0A287ABZ0, F1SLI0, A0A287A853, I3L9A8, A0A287B4G4, A0A5G2QFE3, A0A287AJ84, A0A5G2QYR6, A0A287BKX8, I3LVS7, A0A286ZTD8, K9IVR7, A0A286ZJJ2, A0A287B3L0, A0A286ZY95, A0A287AX79, A0A286ZYX8, A0A286ZUN4, A0A5G2R456, A0A5G2QN15, F1SB42, B8XH67, F1SJB5, A0A287A6D8, A0A286ZN74	936	116	15163	3.77064	2.32632e-05	2.25803e-06	2.19691e-06
GOTERM_BP_DIRECT	GO:1900026~positive regulation of substrate adhesion-dependent cell spreading	15	1.45068	7.15184e-09	A0A5G2R7K7, F1SS01, A0A287A2R9, A0A286ZXU2, A0A287AQH8, A0A287B4G4, K7GM40, F2Z5M2, F1SJX5, A0A287AD53, A0A287A8C3, Q007T2, A0A287BRY9, A0A286ZTD8, A0A5G2QYN7	936	35	15163	6.94277	2.4838e-05	2.25803e-06	2.19691e-06
GOTERM_BP_DIRECT	GO:0010499~proteasomal ubiquitin-independent protein catabolic process	13	1.25725	1.21652e-08	A0A287BPP9, A0A5G2QZH5, A0A286ZY82, A0A287AT18, A0A286ZS69, A0A5G2QI19, F1RFV5, F2Z5K2, A0A287AVI5, A0A5G2QWE9, A0A5G2QL81, A0A287B088, A0A286ZN52	936	26	15163	8.09989	4.22488e-05	3.5208e-06	3.42551e-06
GOTERM_BP_DIRECT	GO:0032456~endocytic recycling	16	1.54739	1.87882e-08	A0A287B6U5, A0A5G2QNG8, A0A287B900, A0A287BFE6, A0A5G2QIL8, A0A5G2QP59, A0A286ZKH8, I3L6X7, F1RFW5, I3LDA5, Q007T5, A0A5G2R294, A0A287BPB8, A0A287AFP0, I3LD72, A0A287B1T2	936	43	15163	6.02783	6.52492e-05	5.01933e-06	4.88348e-06
GOTERM_BP_DIRECT	GO:0034446~substrate adhesion-dependent cell spreading	16	1.54739	1.01295e-07	A0A5G2QDX5, A0A287A688, A0A286ZY95, A0A5K1UYV7, A0A287B4G4, A0A5G2QFE3, A0A287B7K9, A0A287A6J7, A0A287BD00, F1SF45, A0A287AD53, A0A287A8C3, A0A5G2R294, K7GPM1, A0A5G2QKZ6, I3LVS7, A0A287A078	936	48	15163	5.39993	0.000351735	2.51283e-05	2.44482e-05
GOTERM_BP_DIRECT	GO:0007160~cell-matrix adhesion	18	1.74081	1.23467e-07	A0A5G2R7K7, A0A286ZQ85, A0A287AKJ2, A0A287B5M2, A0A286ZK38, A0A286ZY95, F1SRU2, F1RVE7, F1SBL4, A0A5G2QFE3, A0A287AJE9, A0A5G2QY83, A0A287BFP3, A0A287A6J7, A0A287AD53, A0A287A8C3, F1RZL4, K7GPM1, I3LVS7	936	62	15163	4.70316	0.000428709	2.85868e-05	2.7813e-05
GOTERM_BP_DIRECT	GO:0006904~vesicle docking involved in exocytosis	11	1.06383	1.43178e-07	F1RS11, F1RFW5, A0A5G2QA44, A0A5G2QAT3, A0A286ZIQ6, A0A286ZUS1, A0A286ZMQ7, A0A286ZYI6, A0A287BLN4, A0A287B2E5, A0A5G2R6F5	936	21	15163	8.4856	0.000497133	3.10785e-05	3.02373e-05
GOTERM_BP_DIRECT	GO:1903078~positive regulation of protein localization to plasma membrane	14	1.35397	1.52584e-07	A0A287AJN7, A0A286ZQQ0, F1RT62, A0A286ZYR0, A0A287AR08, F1RVE7, K7GKU7, F1SJX5, Q007T5, F1SB42, A0A5G2QE07, A0A287AKM2, F1SUT8, A0A5G2QBP1, A0A286ZN74	936	37	15163	6.12965	0.000529782	3.11719e-05	3.03282e-05
GOTERM_BP_DIRECT	GO:0007015~actin filament organization	24	2.32108	1.92004e-07	A0A288CFV5, I3LKS1, A0A287ARN5, A0A5G2RJ42, A0A287B3L0, A0A5G2QYB3, A0A5G2QMG4, A0A287B4N8, A0A287BTG4, F1RUX1, A0A287B4G4, A0A287BRL8, A0A5G2QN15, I3LKF3, A0A5G2R7Z4, A0A5G2R2V4, Q007T2, A0A5G2QGN2, A0A286ZL61, I3LVS7, B6E314, A0A5G2QKZ4, A0A286ZVE7, A0A286ZN74	936	110	15163	3.5345	0.000666608	3.70461e-05	3.60434e-05
GOTERM_BP_DIRECT	GO:0030036~actin cytoskeleton organization	25	2.41779	2.51747e-07	A0A287A7V4, A0A287A178, A0A287A2R9, A0A286ZXU2, A0A5G2QHA3, A0A5G2REI4, A0A5G2R9A9, A0A287B4G4, A0A286ZKH9, A0A5G2QZZ3, A0A5G2QBE4, A0A5K1UD05, I3LVS7, A0A286ZTD8, F1SMC0, A0A480UJL5, A0A287APN0, F1SGJ3, F1RT83, A0A287A2M4, A0A287B854, A0A5G2R5J0, A0A287A1G4, A0A5G2R2V4, A0A5G2QZY6, A0A287AP52, B8XH67	936	120	15163	3.37496	0.000873936	4.60167e-05	4.47712e-05
GOTERM_BP_DIRECT	GO:0050821~protein stabilization	27	2.61122	3.23186e-07	A0A5G2R3I8, F1S3V5, A0A287B5Q4, A0A5S8KLN1, Q0R678, A0A286ZXU2, A0A287AQK7, I3L5Z2, A0A287ACZ3, K9IVC2, K7GM40, A0A5G2QKS9, I3LCA2, A0A480LEG9, Q767L6, A0A287AKF5, A0A287ASD0, A0A287ATJ4, A0A480TGV2, A0A287AMZ2, A0A286ZKC5, A0A5G2QVV0, Q2PKF4, A0A5S6HMA0, A0A5G2QN54, A0A5G2QLV5, P00355	936	139	15163	3.14672	0.0011218	5.58465e-05	5.4335e-05
GOTERM_BP_DIRECT	GO:1903543~positive regulation of exosomal secretion	8	0.773694	3.37684e-07	I3L6X7, A0A286ZKH9, A0A286ZKS6, A0A5G2RE13, I3LSS2, F1RT83, A0A480T5S7, A0A287AH24, A0A287BA12	936	10	15163	12.9598	0.00117209	5.58465e-05	5.4335e-05
GOTERM_BP_DIRECT	GO:0033627~cell adhesion mediated by integrin	10	0.967118	3.63672e-07	A0A5G2R7K7, A0A5G2QY83, A0A287A6J7, A0A286ZHY0, A0A5G2QLA4, K7GPM1, A0A5G2Q6W7, F1RVE7, A0A287AJE9, F1SMF4	936	18	15163	8.99988	0.00126223	5.74105e-05	5.58566e-05
GOTERM_BP_DIRECT	GO:0018149~peptide cross-linking	10	0.967118	6.53163e-07	A0A287AA14, K7GLF7, A0A286ZQ85, F1SS26, A0A287BHY5, I3LDS3, F1SGG3, A0A286ZY95, F1SJB5, A0A5G2R416, A0A5G2QFE3	936	19	15163	8.5262	0.00226587	9.86277e-05	9.59582e-05
GOTERM_BP_DIRECT	GO:0006900~membrane budding	8	0.773694	8.79005e-07	F2Z5M2, A0A5G2Q708, A0A286ZPR1, A0A286ZU42, F1S4Z2, F1RZY6, A0A286ZJV6, A0A286ZYH9	936	11	15163	11.7817	0.00304813	0.000127199	0.000123757
GOTERM_BP_DIRECT	GO:0039702~viral budding via host ESCRT complex	7	0.676983	1.36119e-06	I3LSS2, F1S4Z2, F2Z5Q1, A0A5G2QU03, A0A287AH24, F1RZY6, A0A287BA12	936	8	15163	14.1748	0.00471625	0.000189096	0.000183978
GOTERM_BP_DIRECT	GO:0016197~endosomal transport	14	1.35397	2.59309e-06	A0A5G2QAT3, A0A5G2QNG8, A0A286ZLS9, A0A286ZU42, A0A287BFE6, A0A287AJE1, A0A5G2RG39, F1SEN1, A0A5G2QIL8, I3LDA5, A0A5G2R2V4, A0A287AHV7, I3LD72, A0A287B1T2	936	46	15163	4.93037	0.00896537	0.000335606	0.000326523
GOTERM_BP_DIRECT	GO:0031532~actin cytoskeleton reorganization	15	1.45068	2.60909e-06	A0A286ZP20, A0A5G2QVL4, B6E241, A0A287A688, A0A287A5W8, I3LAJ6, A0A286ZXU2, A0A5G2QJG3, Q06AU2, A0A287B7K9, F1SB42, A0A5G2R294, A0A286ZRH9, F1SJB5, I3LVS7	936	53	15163	4.58485	0.00902045	0.000335606	0.000326523
GOTERM_BP_DIRECT	GO:1901673~regulation of mitotic spindle assembly	9	0.870406	2.99124e-06	I3LU89, F1SE87, I3LSS2, A0A287BQU9, F1S4Z2, I3LG19, F2Z5Q1, A0A287BA12, A0A286ZJR3	936	17	15163	8.57636	0.0103348	0.00037102	0.000360978
GOTERM_BP_DIRECT	GO:0007163~establishment or maintenance of cell polarity	12	1.16054	3.5531e-06	A0A286ZXK0, A0A5G2QN15, A0A287B7K9, A0A5G2R7Z4, I3LKF3, I3LKS1, A0A286ZVI3, A0A286ZXX3, A0A287B3L0, A0A286ZIH7, I3LVS7, A0A287B4G4	936	34	15163	5.71757	0.0122641	0.000425514	0.000413997
GOTERM_BP_DIRECT	GO:0030042~actin filament depolymerization	8	0.773694	4.09596e-06	K9IVR7, Q5G6V9, A0A287A3P5, A0A287A2T9, A0A5G2RAG2, A0A286ZIC1, A0A286ZVE7	936	13	15163	9.9691	0.0141246	0.000474176	0.000461342
GOTERM_BP_DIRECT	GO:0061028~establishment of endothelial barrier	9	0.870406	5.09329e-06	F2Z5K3, A0A286ZVJ2, F1SB42, A0A287BED9, A0A286ZJJ2, F1S2H4, A0A5G2Q6W7, A0A5K1UET6, A0A5G2QYN7	936	18	15163	8.09989	0.0175335	0.000552781	0.000537819
GOTERM_BP_DIRECT	GO:0010824~regulation of centrosome duplication	9	0.870406	5.09329e-06	I3LU89, F1SE87, A0A5G2QKS9, I3LSS2, F1S4Z2, I3LG19, F2Z5Q1, A0A5G2QU03, A0A287AH24	936	18	15163	8.09989	0.0175335	0.000552781	0.000537819
GOTERM_BP_DIRECT	GO:0006509~membrane protein ectodomain proteolysis	9	0.870406	1.31224e-05	A0A286ZY59, A0A286ZSI3, A0A5G2Q708, A0A5G2QLA4, F1S3K9, F1RZL4, A0A5G2QX12, A0A5S6GW78, F1S8G9	936	20	15163	7.2899	0.0445514	0.00138103	0.00134365
GOTERM_BP_DIRECT	GO:0034314~Arp2/3 complex-mediated actin nucleation	8	0.773694	1.37669e-05	F1SS01, A0A286ZPY9, F1S2H7, B5APV0, A0A286ZXX3, A0A287ALZ4, B5APU6, A0A286ZIH7	936	15	15163	8.63989	0.0466876	0.00140624	0.00136818
GOTERM_BP_DIRECT	GO:0016192~vesicle-mediated transport	27	2.61122	1.93415e-05	A0A287BJD1, F1RS11, A0A5G2QD51, A0A5G2QSK4, A0A5G2QIG7, I3LHS5, I3LU89, A0A5G2R4Y7, Q007T5, A0A5G2QQW2, A0A5G2R6F5, A0A287BFJ2, A0A5G2QA44, A0A287AJN7, A0A286ZPR1, A0A287BEC7, A0A287BQU9, A0A287AZ79, A0A287AUN4, A0A5G2R3T3, A0A286ZTI3, A0A286ZWK2, A0A287AF51, A0A287B5G9, A5A8V7, A0A287BE29, A0A287AYC8	936	172	15163	2.54299	0.0649673	0.00186481	0.00181434
GOTERM_BP_DIRECT	GO:0030307~positive regulation of cell growth	13	1.25725	1.97146e-05	A0A287BKE1, A0A287A740, A0A5G2QLA4, F1RT83, A0A287BLR9, A0A2C9F351, A0A287AX79, A0A286ZKH9, F1SJX5, A0A286ZV08, Q007T2, A0A5S6GW78, I3LVS7, A0A5G2QBP1	936	47	15163	4.48079	0.0661781	0.00186481	0.00181434
GOTERM_BP_DIRECT	GO:0010592~positive regulation of lamellipodium assembly	9	0.870406	2.00548e-05	F1SS01, I3LKF3, A0A287A3P5, A0A286ZXX3, Q007T2, A0A5G2QHA3, A0A286ZIH7, A0A287B4G4, A0A287AAK8	936	21	15163	6.94277	0.0672807	0.00186481	0.00181434
GOTERM_BP_DIRECT	GO:0051603~proteolysis involved in cellular protein catabolic process	12	1.16054	2.04039e-05	A0A5G2QI19, A0A287BPP9, F1RFV5, A0A287AVI5, A0A5G2QZH5, A0A287BIL8, A0A5G2QPE1, F1STR1, A0A286ZS69, A0A5G2QL81, A0A287BF94, A0A287B088	936	40	15163	4.85994	0.068411	0.00186481	0.00181434
GOTERM_BP_DIRECT	GO:0007034~vacuolar transport	8	0.773694	2.31723e-05	I3LU89, F1SE87, F1S4Z2, F2Z5H6, I3LG19, F2Z5Q1, A0A5G2QU03, F1RZY6	936	16	15163	8.09989	0.0773252	0.00206352	0.00200767
GOTERM_BP_DIRECT	GO:0051017~actin filament bundle assembly	10	0.967118	4.04129e-05	I3LKF3, I3LKS1, A0A5K1TXL1, F1SB42, A0A287AXR7, A0A5G2R6T7, F1RUX1, A0A287BKX8, A0A5G2QJT0, A0A287BRL8	936	29	15163	5.58613	0.130952	0.00350885	0.00341388
GOTERM_BP_DIRECT	GO:0036010~protein localization to endosome	6	0.580271	4.22359e-05	A0A287A178, Q007T5, A0A5G2QTZ1, A0A287BFE6, A0A287A5T0, A0A287A3T1	936	8	15163	12.1498	0.136437	0.00357701	0.00348019
GOTERM_BP_DIRECT	GO:0035987~endodermal cell differentiation	9	0.870406	4.32578e-05	A0A287B896, A0A287A740, F1SF45, A0A286ZY95, K7GPM1, A0A5G2QH98, A0A5G2QKZ6, A0A5G2RLF9, A0A287B2J9, A0A5G2QFE3	936	23	15163	6.33905	0.139497	0.00357701	0.00348019
GOTERM_BP_DIRECT	GO:0030336~negative regulation of cell migration	16	1.54739	5.18566e-05	A0A287ADH9, I3LH60, A0A286ZLL2, A0A5G2QJG3, A0A287BPL8, A0A286ZY59, Q06AU2, F1RHW4, A0A5G2QLV5, Q06AT8, A0A287AKV8, A0A287ANZ8, A0A287B9C7, B8XH67, I3L719, A0A287B2T2	936	76	15163	3.41048	0.164816	0.00418833	0.00407497
GOTERM_BP_DIRECT	GO:0045216~cell-cell junction organization	8	0.773694	5.77937e-05	A0A286ZV08, A0A286ZL28, A0A286ZRD4, C3VML2, A0A286ZRH9, A0A286ZIW4, A0A286ZWP0, A0A5K1UET6	936	18	15163	7.19991	0.181861	0.00456176	0.00443829
GOTERM_BP_DIRECT	GO:0043161~proteasome-mediated ubiquitin-dependent protein catabolic process	22	2.12766	6.24654e-05	I3LM60, A0A5G2R8G1, A0A287BPP9, A0A5G2QZH5, A0A286ZK38, A0A286ZR21, A0A287BGG6, A0A287AT18, A0A286ZS69, A0A286ZTS7, A0A5G2QI19, F1RFV5, F2Z5K2, A0A287AVI5, A0A287ATD7, A0A5G2QWE9, F1RGB8, A0A286ZSB5, A0A5G2QL81, A0A287A7X1, A0A287B088, A0A286ZN52	936	133	15163	2.67966	0.195029	0.00481478	0.00468447
GOTERM_BP_DIRECT	GO:0044319~wound healing, spreading of cells	7	0.676983	6.3772e-05	A0A5G2QN15, A0A5G2QN76, F1RYZ1, A0A480LEG9, A0A286ZWE3, A0A286ZXU2, I3LVS7	936	13	15163	8.72296	0.198674	0.00481478	0.00468447
GOTERM_BP_DIRECT	GO:0046761~viral budding from plasma membrane	5	0.483559	6.83246e-05	I3LSS2, F1S4Z2, I3LG19, A0A5G2QU03, A0A287BA12	936	5	15163	16.1998	0.211245	0.00494357	0.00480977
GOTERM_BP_DIRECT	GO:0043328~protein targeting to vacuole involved in ubiquitin-dependent protein catabolic process via the multivesicular body sorting pathway	5	0.483559	6.83246e-05	I3L6X7, K7GM88, A0A5G2RE13, A0A287AAM6, A0A287B6V1	936	5	15163	16.1998	0.211245	0.00494357	0.00480977
GOTERM_BP_DIRECT	GO:0030855~epithelial cell differentiation	13	1.25725	7.14602e-05	A0A287AUX6, A0A287AVV2, A0A286ZT82, A0A286ZPQ6, F6Q8K1, A0A287AYJ2, A0A287BF94, A0A286ZWI1, A0A5G2QE07, A0A287AEL2, F1SU59, A0A287A3T1, F1RPH0	936	53	15163	3.97353	0.219789	0.00506493	0.00492784
GOTERM_BP_DIRECT	GO:0007179~transforming growth factor beta receptor signaling pathway	15	1.45068	7.8658e-05	A0A5G2QDX5, A0A286ZQ85, A0A287BLR9, A0A286ZLL2, F1SRU2, A0A287B924, A0A287AJE9, A0A5G2R694, A0A287AD53, A0A286ZV08, F1RZL4, A0A5G2QM86, F1SFA7, A0A286ZTH9, A0A287A3X1, A0A287AKU9	936	70	15163	3.47138	0.239052	0.00546359	0.00531571
GOTERM_BP_DIRECT	GO:0032956~regulation of actin cytoskeleton organization	12	1.16054	8.37605e-05	A0A5G2R7K7, A0A5G2QN15, I3LKF3, I3LKS1, A0A287A2R9, F1S2H7, A0A287B3L0, A0A5G2QZ47, A0A287BKX8, I3LVS7, A0A287B4G4, A0A286ZTD8	936	46	15163	4.22603	0.252419	0.00570392	0.00554954
GOTERM_BP_DIRECT	GO:0051016~barbed-end actin filament capping	8	0.773694	8.66519e-05	F1SVB0, A0A287A3P5, A0A287A2T9, A0A5G2R5J0, A0A287AP52, A0A5K1UD05, A0A286ZIC1	936	19	15163	6.82096	0.259889	0.00578735	0.00563071
GOTERM_BP_DIRECT	GO:0070830~bicellular tight junction assembly	11	1.06383	9.32505e-05	C3VML0, A0A5G2R294, C3VML2, F1S3D4, A0A288CFV8, A0A287A1F1, A0A5G2QJG3, A0A5K1UET6, A0A287AL69, A0A286ZN74, C3VPJ4	936	39	15163	4.56917	0.276659	0.00604445	0.00588085
GOTERM_BP_DIRECT	GO:1901998~toxin transport	10	0.967118	9.57226e-05	A0A287AMZ2, A0A5G2QVV0, A0A287A5J7, A0A5G2QN54, I3LCA2, A0A287BIL8, A0A287A688, A0A287A172, A0A5S6GW78, A0A287AKF5	936	32	15163	5.06243	0.282843	0.00604445	0.00588085
GOTERM_BP_DIRECT	GO:0031334~positive regulation of protein complex assembly	10	0.967118	9.57226e-05	A0A5G2QN15, F1SAP4, P63246, A0A287AQ89, A0A5G2QE07, A0A5S8KLN1, Q0R678, A0A286ZSB5, A0A5S6GXI4, A0A286ZI35	936	32	15163	5.06243	0.282843	0.00604445	0.00588085
GOTERM_BP_DIRECT	GO:0007043~cell-cell junction assembly	9	0.870406	0.000116779	A0A286ZXK0, I3LKF3, A0A287ABP7, A0A287BKZ4, A0A5G2QGN2, A0A5G2QZ45, A0A5G2R2I1, A0A287ACZ3, I3LGN8	936	26	15163	5.60762	0.333421	0.00711531	0.00692273
GOTERM_BP_DIRECT	GO:0017157~regulation of exocytosis	9	0.870406	0.000116779	F1RFW5, A0A5G2QAT3, A0A286ZIQ6, A0A286ZUS1, A0A286ZMQ7, I3LAJ6, A0A287A8W9, A0A287BLN4, A0A287B2E5	936	26	15163	5.60762	0.333421	0.00711531	0.00692273
GOTERM_BP_DIRECT	GO:0030199~collagen fibril organization	11	1.06383	0.000146948	A0A287A1S6, A0A286ZQ85, A0A286ZV08, A0A287BLR9, F1SFA7, A0A287AM88, A0A5G2QH98, A0A286ZRU9, F1S021, A0A286ZJV6, A0A286ZTA8	936	41	15163	4.34628	0.399738	0.00879916	0.008561
GOTERM_BP_DIRECT	GO:0007080~mitotic metaphase plate congression	10	0.967118	0.000160113	I3LU89, A0A5G2QE74, F1SE87, I3LSS2, F1S4Z2, I3LG19, F2Z5Q1, F1RZY6, A0A287BA12, A0A5G2QZ16	936	34	15163	4.76464	0.426568	0.00926787	0.00901703
GOTERM_BP_DIRECT	GO:0031623~receptor internalization	10	0.967118	0.000160113	A0A5G2R4Y7, A0A480QQS9, F1SB42, A0A286ZU42, B6E241, A0A5G2R5C9, A0A5G2RLN1, A0A286ZTS7, F1RVE7, A0A5S6GXI4	936	34	15163	4.76464	0.426568	0.00926787	0.00901703
GOTERM_BP_DIRECT	GO:0046755~viral budding	5	0.483559	0.000194924	F1SE87, A0A287AY26, A0A287AAQ1, A0A286ZTS7, A0A287AP77	936	6	15163	13.4998	0.49188	0.0110979	0.0107975
GOTERM_BP_DIRECT	GO:0006096~glycolytic process	9	0.870406	0.00020807	A0A286ZI36, A0A286ZWI1, A0A287B7L9, A0A287A8S8, A0A287AJQ2, A0A286ZYX8, P00355, A0A288CFT0, F1RPH0, P08059	936	28	15163	5.20707	0.514562	0.0114703	0.0111598
GOTERM_BP_DIRECT	GO:0046718~viral entry into host cell	9	0.870406	0.00020807	A0A5K1V3D1, A0A287A317, K7GMF9, A0A287B2M3, A0A5G2R8P3, K7GPM1, A0A287BF94, A0A5G2RCQ0, A0A287AJE9	936	28	15163	5.20707	0.514562	0.0114703	0.0111598
GOTERM_BP_DIRECT	GO:0006457~protein folding	17	1.6441	0.000212599	F1RP05, P62936, A0A287AQK7, I3L5Z2, A0A287AKF5, A0A287AQH8, A0A5G2QNR8, A0A286ZZ12, Q29236, A0A287AMZ2, A0A286ZKC5, A0A5G2QVV0, A0A5G2QN54, F1SE73, A0A5G2QHR6, I3LCA2, F6QA08	936	95	15163	2.89891	0.522138	0.0115368	0.0112245
GOTERM_BP_DIRECT	GO:0043588~skin development	9	0.870406	0.000350975	A0A287AA14, K7GKU7, A0A287A1S6, A0A286ZQ85, F1RT62, F1S021, Q8WNW3, A0A286ZTA8, A0A287AJE9, A5GFT9	936	30	15163	4.85994	0.704518	0.0187528	0.0182453
GOTERM_BP_DIRECT	GO:0016601~Rac protein signal transduction	7	0.676983	0.000371434	A0A287B3L0, A0A5G2QE49, A0A5G2QHA3, A0A287B4G4, A0A287ALP4, P08059, A0A287AAK8	936	17	15163	6.6705	0.724792	0.0195453	0.0190163
GOTERM_BP_DIRECT	GO:0043297~apical junction assembly	5	0.483559	0.000432571	A0A5G2QN15, K9IVR7, P26234, A0A5G2R7Z4, I3LVS7	936	7	15163	11.5713	0.777459	0.0220929	0.021495
GOTERM_BP_DIRECT	GO:0090557~establishment of endothelial intestinal barrier	5	0.483559	0.000432571	I3LH60, A0A286ZL28, A0A286ZRD4, A0A5G2QYR6, A0A286ZIW4	936	7	15163	11.5713	0.777459	0.0220929	0.021495
GOTERM_BP_DIRECT	GO:0032436~positive regulation of proteasomal ubiquitin-dependent protein catabolic process	12	1.16054	0.000451622	A0A5G2Q6L8, A0A287ATT3, P63246, A0A287AQ89, F1S3K9, A0A287BQU9, A0A5S8KLN1, A0A287BGG6, A0A286ZSB5, A0A480VY41, A0A287B4T1, Q2VJ60	936	55	15163	3.5345	0.791713	0.0225032	0.0218941
GOTERM_BP_DIRECT	GO:0072583~clathrin-dependent endocytosis	8	0.773694	0.000453562	A0A5G2R4Y7, A0A286ZPR1, A0A286ZU42, F1RH60, A0A287AZ79, A0A5G2QEC4, A0A286ZYH9, A0A287BFJ2	936	24	15163	5.39993	0.793112	0.0225032	0.0218941
GOTERM_BP_DIRECT	GO:0030031~cell projection assembly	7	0.676983	0.000528254	F1SVB0, A0A287B7K9, A0A287B3L0, Q007T2, A0A286ZIC1, A0A287B4G4, A0A287AAK8	936	18	15163	6.29992	0.840404	0.0258398	0.0251404
GOTERM_BP_DIRECT	GO:0071363~cellular response to growth factor stimulus	8	0.773694	0.000596722	A0A287AYJ5, A0A5G2R694, P63246, A0A286ZK38, A0A287BLR9, A0A287A3P5, A0A5G2QG49, A0A286ZNB9	936	25	15163	5.18393	0.874197	0.0287836	0.0280045
GOTERM_BP_DIRECT	GO:0051898~negative regulation of protein kinase B signaling	9	0.870406	0.000706086	A0A286ZY59, P63246, F1SJX5, A0A287ABP7, A0A287A317, B8XH67, F1SUT8, A0A287B2T2, A0A286ZN74	936	33	15163	4.41812	0.913974	0.032891	0.0320008
GOTERM_BP_DIRECT	GO:0042102~positive regulation of T cell proliferation	10	0.967118	0.000724772	A0A287AD98, F1RKE0, Q5DT24, F1SJB5, A0A287A2Y1, M3VK17, B6E314, A0A5S6GXI4, Q07287, A0A5G2QKY1	936	41	15163	3.95117	0.919383	0.032891	0.0320008
GOTERM_BP_DIRECT	GO:0090303~positive regulation of wound healing	7	0.676983	0.00073207	C3VML0, A0A287B4D9, A0A287A1F1, F1SJB5, A0A5G2QJG3, F1RVE7, A0A287A5G1	936	19	15163	5.96834	0.921402	0.032891	0.0320008
GOTERM_BP_DIRECT	GO:1903364~positive regulation of cellular protein catabolic process	6	0.580271	0.000748169	F1SB42, A0A287BED9, A0A287ATT9, A0A286ZJJ2, A0A5G2QTZ1, A0A287AQK7	936	13	15163	7.47682	0.925679	0.032891	0.0320008
GOTERM_BP_DIRECT	GO:0097320~plasma membrane tubulation	6	0.580271	0.000748169	A0A287AQ12, A0A287A178, A0A287AHV7, A0A287AJE1, I3LD72, A0A286ZYH9	936	13	15163	7.47682	0.925679	0.032891	0.0320008
GOTERM_BP_DIRECT	GO:0048260~positive regulation of receptor-mediated endocytosis	6	0.580271	0.000748169	A0A288CFV5, A0A5G2RG14, P79335, A0A5S8KLN1, A0A287B7B9	936	13	15163	7.47682	0.925679	0.032891	0.0320008
GOTERM_BP_DIRECT	GO:0051014~actin filament severing	6	0.580271	0.000748169	F1SVB0, Q5G6V9, A0A5G2RAG2, A0A286ZIC1, A0A286ZVE7	936	13	15163	7.47682	0.925679	0.032891	0.0320008
GOTERM_BP_DIRECT	GO:0061045~negative regulation of wound healing	5	0.483559	0.000822906	A0A5G2Q991, A0A287A2R9, A0A5G2Q877, A0A5G2QJG3, A0A286ZTD8	936	8	15163	10.1249	0.942681	0.0357244	0.0347575
GOTERM_BP_DIRECT	GO:0042493~response to drug	12	1.16054	0.0008432	A0A5G2R694, A0A5G2Q708, A0A286ZV08, F1SS26, A0A286ZK38, F1SJB5, A0A5G2QZU7, A0A2C9F3F0, A0A287A2Y1, I3LVS7, A0A287B187, A5GFT9	936	59	15163	3.29487	0.946585	0.0361535	0.035175
GOTERM_BP_DIRECT	GO:0090611~ubiquitin-independent protein catabolic process via the multivesicular body sorting pathway	4	0.386847	0.000891928	F1S4Z2, I3LG19, A0A287AH24, A0A287BA12	936	4	15163	16.1998	0.954908	0.0377764	0.036754
GOTERM_BP_DIRECT	GO:0030100~regulation of endocytosis	7	0.676983	0.00099171	A0A287AQ12, A0A287A178, A0A287ARC7, A0A287BN36, A0A287ALP4, Q06AU6, A0A286ZKH8	936	20	15163	5.66993	0.968124	0.0414965	0.0403733
GOTERM_BP_DIRECT	GO:0030216~keratinocyte differentiation	9	0.870406	0.00107266	A0A287ADH9, A0A287AA14, K7GLF7, A0A287B5G7, A0A287AP26, I3LDS3, F1RZL4, F1SJB5, F1SUT8	936	35	15163	4.16566	0.975944	0.0443494	0.0431491
GOTERM_BP_DIRECT	GO:0007165~signal transduction	45	4.35203	0.00127143	A0A5G2QNG8, A0A287A6Z6, A0A287AII2, A0A287AQ89, I3LH60, K7GMF9, A0A286ZIM7, A0A5G2QRG0, F1SRU2, A0A5G2REI4, A0A287AJZ1, Q15B95, A0A287B4G2, F1SEV5, A0A5G2Q990, A0A286ZVJ2, A0A2C9F365, F1S2H7, A0A287B4D9, A0A287AJ84, A0A287BS73, A0A286ZXH9, F1RMJ4, F1S9X9, A0A286ZYH9, A0A287BKE2, F1RR68, A0A287A365, F1RKE0, A0A287A7Q3, A0A286ZN79, A0A287A328, A0A287AVN0, F1RPU6, A0A287B910, A0A287B854, A0A286ZT97,…	936	444	15163	1.64187	0.987948	0.0519493	0.0505432
GOTERM_BP_DIRECT	GO:0007339~binding of sperm to zona pellucida	9	0.870406	0.00130568	A0A287AMZ2, A0A5G2QVV0, F1RKE0, A0A5G2QN54, I3LCA2, F1S2F6, A5A8V7, A0A287AKF5, A0A286ZYX8	936	36	15163	4.04995	0.989301	0.0527282	0.051301
GOTERM_BP_DIRECT	GO:0030953~astral microtubule organization	5	0.483559	0.00140908	A0A5G2QE74, F1SB42, A0A286ZK49, A0A5G2QZ16, A0A286ZN74	936	9	15163	8.99988	0.992532	0.0549856	0.0534974
GOTERM_BP_DIRECT	GO:0043589~skin morphogenesis	5	0.483559	0.00140908	A0A5G2QY83, A0A287A1S6, F1S3K9, F1SFA7, K7GT68	936	9	15163	8.99988	0.992532	0.0549856	0.0534974
GOTERM_BP_DIRECT	GO:1904851~positive regulation of establishment of protein localization to telomere	5	0.483559	0.00140908	A0A287AMZ2, A0A5G2QVV0, A0A5G2QN54, I3LCA2, A0A287AKF5	936	9	15163	8.99988	0.992532	0.0549856	0.0534974
GOTERM_BP_DIRECT	GO:0031647~regulation of protein stability	11	1.06383	0.00151509	A0A286ZWK2, A0A1S6M251, A0A286ZR21, A0A286ZTH7, A0A5G2QTZ1, A0A287B854, A0A287A864, A0A287BGG6, A0A287AE06, A0A5G2RLN1, A0A286ZU34	936	54	15163	3.29996	0.994835	0.0584656	0.0568832
GOTERM_BP_DIRECT	GO:0042026~protein refolding	6	0.580271	0.00157401	F1RP05, A0A286ZWK2, A0A287BIL8, A0A287BQU9, A5A8V7, A0A287AKF5	936	15	15163	6.47991	0.995792	0.0594189	0.0578106
GOTERM_BP_DIRECT	GO:0006997~nucleus organization	6	0.580271	0.00157401	I3LU89, F1SE87, I3LG19, F2Z5Q1, F1RZY6, A0A287BA12	936	15	15163	6.47991	0.995792	0.0594189	0.0578106
GOTERM_BP_DIRECT	GO:0030334~regulation of cell migration	14	1.35397	0.0018142	A0A5G2R7K7, P26234, A0A286ZP20, A0A287APG0, F1SLI0, A0A287A853, A0A286ZXU2, A0A286ZJI6, I3L9A8, A0A287ANZ8, A0A287AE06, A0A5G2RLF9, A0A287A6D8, I3LVS7	936	84	15163	2.69996	0.998175	0.0677495	0.0659158
GOTERM_BP_DIRECT	GO:0030838~positive regulation of actin filament polymerization	9	0.870406	0.00189159	A0A287AHV7, Q007T5, B6E241, A0A287AUL3, A0A287BKX8, A0A5G2QJT0, I3LVS7, B6E314, A0A286ZN74	936	38	15163	3.83679	0.998606	0.0691525	0.0672808
GOTERM_BP_DIRECT	GO:0007265~Ras protein signal transduction	9	0.870406	0.00189159	A0A286ZKH9, F1RHW4, A0A287A328, F1RT83, A0A287B4D9, A0A286ZTH7, A0A287B854, I3LAJ6, Q2MJK3, I3LV17	936	38	15163	3.83679	0.998606	0.0691525	0.0672808
GOTERM_BP_DIRECT	GO:0030043~actin filament fragmentation	4	0.386847	0.00212733	K9IVR7, Q5G6V9, A0A5G2RAG2, A0A286ZVE7	936	5	15163	12.9598	0.999386	0.0731508	0.0711709
GOTERM_BP_DIRECT	GO:0007044~cell-substrate junction assembly	4	0.386847	0.00212733	A0A5G2R7K7, A0A287AC34, A0A286ZY95, A0A5G2QK84, A0A5G2QFE3	936	5	15163	12.9598	0.999386	0.0731508	0.0711709
GOTERM_BP_DIRECT	GO:1902188~positive regulation of viral release from host cell	4	0.386847	0.00212733	I3LSS2, F1REY0, F2Z5Q1, A0A5G2QU03	936	5	15163	12.9598	0.999386	0.0731508	0.0711709
GOTERM_BP_DIRECT	GO:0071681~cellular response to indole-3-methanol	4	0.386847	0.00212733	A0A5G2R7Z4, A0A286ZK38, Q8WNW3, A0A287BPL8	936	5	15163	12.9598	0.999386	0.0731508	0.0711709
GOTERM_BP_DIRECT	GO:2000643~positive regulation of early endosome to late endosome transport	4	0.386847	0.00212733	F1SB42, A0A287BED9, A0A286ZJJ2, A0A287AFP0	936	5	15163	12.9598	0.999386	0.0731508	0.0711709
GOTERM_BP_DIRECT	GO:1905605~positive regulation of maintenance of permeability of blood-brain barrier	4	0.386847	0.00212733	A0A286ZL28, A0A286ZRD4, A0A286ZIW4, A0A287AL69	936	5	15163	12.9598	0.999386	0.0731508	0.0711709
GOTERM_BP_DIRECT	GO:2000249~regulation of actin cytoskeleton reorganization	6	0.580271	0.00217424	A0A287AEE8, F1S2H7, A0A5G2QYB3, A0A5G2QYR6, A0A287BRY9, A0A287AQC2	936	16	15163	6.07492	0.999479	0.0740307	0.072027
GOTERM_BP_DIRECT	GO:0051592~response to calcium ion	7	0.676983	0.00220327	A0A287AJF0, A0A5G2Q708, F1SS26, A0A5G2QQD1, F1RZL4, A0A287AG15, F1S2E2	936	23	15163	4.93037	0.999529	0.0742908	0.0722801
GOTERM_BP_DIRECT	GO:0046931~pore complex assembly	5	0.483559	0.00223431	A0A287AMZ2, A0A5G2Q708, I3LCA2, A0A5S6GW78, F1SGY1, A0A287A905	936	10	15163	8.09989	0.999577	0.0746131	0.0725936
GOTERM_BP_DIRECT	GO:0007010~cytoskeleton organization	12	1.16054	0.00278702	A0A5G2QAS4, A0A287AQ12, A0A287A178, A0A286ZKK0, A0A287AP52, A0A287ANZ8, A0A286ZPQ6, F1SUQ9, A0A287BRY9, I3LVS7, A0A286ZVE7, A0A5G2R456	936	68	15163	2.85879	0.999938	0.0921839	0.0896889
GOTERM_BP_DIRECT	GO:0019882~antigen processing and presentation	8	0.773694	0.00286402	A0A287AM07, A0A5G2QAT3, A0A286ZIQ6, A0A287BBX0, A0A286ZUS1, A0A287BI63, A0A287BFE6, A0A481CVC9, A0A287AQG3	936	32	15163	4.04995	0.999953	0.0923631	0.0898632
GOTERM_BP_DIRECT	GO:0007032~endosome organization	8	0.773694	0.00286402	A0A287AVH6, A0A286ZTH7, A0A287AJE1, F2Z5Q1, A0A286ZYR0, I3LJK1, F1SEN1, A5GHL0	936	32	15163	4.04995	0.999953	0.0923631	0.0898632
GOTERM_BP_DIRECT	GO:0048041~focal adhesion assembly	6	0.580271	0.00292541	A0A5G2QDX5, I3LKS1, A0A287AD53, A0A286ZLL2, A0A287ANZ8, A0A5G2R6T7	936	17	15163	5.71757	0.999962	0.0923631	0.0898632
GOTERM_BP_DIRECT	GO:0030865~cortical cytoskeleton organization	6	0.580271	0.00292541	A0A5G2QN15, K9IVR7, I3LKS1, A0A287B3L0, I3LVS7, A0A287B4G4	936	17	15163	5.71757	0.999962	0.0923631	0.0898632
GOTERM_BP_DIRECT	GO:0051894~positive regulation of focal adhesion assembly	6	0.580271	0.00292541	F2Z5M2, A0A286ZHY0, A0A287AD53, A0A287ANZ8, A0A287B4G4, A0A287B2T2	936	17	15163	5.71757	0.999962	0.0923631	0.0898632
GOTERM_BP_DIRECT	GO:0050921~positive regulation of chemotaxis	5	0.483559	0.00334079	F1RQM0, A0A287AJN7, F1SS26, A0A286ZQQ0, F1S2H4	936	11	15163	7.36354	0.999991	0.104528	0.101698
GOTERM_BP_DIRECT	GO:0010629~negative regulation of gene expression	22	2.12766	0.00341646	A0A286ZK38, A0A287AEE8, A0A286ZU42, A0A480LEG9, Q0R678, A0A5G2QJG3, F1SBL4, A0A287ATJ4, A0A480TGV2, P63246, A0A5G2QZ95, A0A287ABP7, F1S3K9, A0A287B4D9, P80928, A0A5S6GW78, E9M2M3, A0A287AKM2, F1SU59, A0A287AL69, A0A5G2QYN7	936	179	15163	1.99104	0.999993	0.104952	0.102111
GOTERM_BP_DIRECT	GO:0010951~negative regulation of endopeptidase activity	11	1.06383	0.00341882	Q29290, A0A5G2QUE0, A0A286ZN24, A0A5G2RG14, P79335, F1SMX7, A0A286ZZX3, F1SCF0, A0A287AYW8, F2Z5B1, A0A286ZRU9	936	60	15163	2.96996	0.999993	0.104952	0.102111
GOTERM_BP_DIRECT	GO:0006906~vesicle fusion	8	0.773694	0.003445	A0A287AHK8, A0A287AJN7, A0A5G2QD51, A0A287AF51, A0A286ZQQ0, A0A287BEC7, I3LHS5, A0A287AYC8	936	33	15163	3.92722	0.999994	0.104952	0.102111
GOTERM_BP_DIRECT	GO:0051683~establishment of Golgi localization	4	0.386847	0.00405974	A0A287A0Q6, A0A286ZVI3, A0A480LEG9, B8XH67	936	6	15163	10.7999	0.999999	0.121547	0.118257
GOTERM_BP_DIRECT	GO:0015871~choline transport	4	0.386847	0.00405974	A0A287AZM6, F1S3K9, A0A2C9F351, A0A5G2QAE8	936	6	15163	10.7999	0.999999	0.121547	0.118257
GOTERM_BP_DIRECT	GO:0007188~adenylate cyclase-modulating G-protein coupled receptor signaling pathway	8	0.773694	0.00411154	A0A287A9G3, A0A5G2Q9M6, A0A287B465, Q2PKF4, A0A5G2R5X2, Q06AS6, F1SB90, A5GFT9	936	34	15163	3.81171	0.999999	0.122046	0.118743
GOTERM_BP_DIRECT	GO:0031333~negative regulation of protein complex assembly	7	0.676983	0.00428936	A0A5G2QDX5, A0A287AQ89, A0A287BIL8, Q007T2, A0A287ARM1, A0A5S8KLN1, A0A287ATJ4	936	26	15163	4.36148	1	0.126245	0.122828
GOTERM_BP_DIRECT	GO:0006508~proteolysis	15	1.45068	0.00463682	A0A5G2QLA4, K7GMF9, A0A5G2QPE1, A0A287B4N1, A0A287BPD6, A0A286ZJD8, A0A5S6GBZ7, F1SUK6, A0A287AH22, F1SE20, A0A287AM26, F1SNL7, A0A5S6GT88, A0A287B5W2, A0A5G2QES1	936	104	15163	2.33651	1	0.135325	0.131662
GOTERM_BP_DIRECT	GO:0009306~protein secretion	8	0.773694	0.00487126	F1RFW5, A0A5G2QAT3, A0A286ZIQ6, A0A286ZUS1, A0A286ZMQ7, A0A287BLN4, A0A287B2E5, A0A480UJL5	936	35	15163	3.70281	1	0.13892	0.13516
GOTERM_BP_DIRECT	GO:0071346~cellular response to interferon-gamma	11	1.06383	0.00490741	F1RS11, A0A5G2QE62, A0A287AJN7, A0A286ZXX3, Q007T2, A0A286ZL61, A0A286ZIC1, F1SRU2, A0A286ZIH7, P00355	936	63	15163	2.82853	1	0.13892	0.13516
GOTERM_BP_DIRECT	GO:0042060~wound healing	9	0.870406	0.0049447	A0A287AA14, A0A287AXX3, A0A286ZQ85, A0A286ZV08, A0A5G2QVL4, A0A287AEE8, A0A287AKV8, F1RUX1, A0A287AJE9	936	44	15163	3.31359	1	0.13892	0.13516
GOTERM_BP_DIRECT	GO:0001954~positive regulation of cell-matrix adhesion	6	0.580271	0.00496001	A0A5G2R7K7, A0A287AQ89, F1SJX5, Q8WNW3, A0A287ALP4, F1SBL4	936	19	15163	5.11572	1	0.13892	0.13516
GOTERM_BP_DIRECT	GO:0046034~ATP metabolic process	6	0.580271	0.00496001	A0A286ZWK2, A0A5S6HMA0, F1RMZ8, A0A287A5T9, A0A286ZSB5, A0A5G2RH83	936	19	15163	5.11572	1	0.13892	0.13516
GOTERM_BP_DIRECT	GO:0030866~cortical actin cytoskeleton organization	7	0.676983	0.00523222	A0A287A6Z8, A0A287AC34, Q007T5, I3LD72, A0A5G2R456, A0A286ZN74, A0A287AAK8	936	27	15163	4.19994	1	0.144218	0.140315
GOTERM_BP_DIRECT	GO:0030032~lamellipodium assembly	7	0.676983	0.00523222	P26234, I3LKS1, A0A5G2QHA3, A0A287AP52, A0A287B4G4, A0A287ALP4, B6E314	936	27	15163	4.19994	1	0.144218	0.140315
GOTERM_BP_DIRECT	GO:0051764~actin crosslink formation	5	0.483559	0.00655562	A0A286ZXU2, A0A287AKV8, A0A287BKX8, A0A5G2QJT0, A0A287BRL8	936	13	15163	6.23069	1	0.176494	0.171717
GOTERM_BP_DIRECT	GO:0036376~sodium ion export from cell	5	0.483559	0.00655562	F1STQ3, A0A286ZM68, A0A5S6HMA0, A0A5G2QZU7, A0A286ZS14	936	13	15163	6.23069	1	0.176494	0.171717
GOTERM_BP_DIRECT	GO:0001935~endothelial cell proliferation	5	0.483559	0.00655562	A0A5G2QG49, A0A287AM88, A0A286ZVH8, K7GM40, A0A286ZN74	936	13	15163	6.23069	1	0.176494	0.171717
GOTERM_BP_DIRECT	GO:0036089~cleavage furrow formation	4	0.386847	0.00678012	A0A287AHV7, A0A286ZLS9, A0A287AJE1, I3LVS7	936	7	15163	9.25702	1	0.176539	0.171761
GOTERM_BP_DIRECT	GO:0039694~viral RNA genome replication	4	0.386847	0.00678012	A0A286ZMT5, I3LEC2, Q007T2, Q06AU6	936	7	15163	9.25702	1	0.176539	0.171761
GOTERM_BP_DIRECT	GO:0030836~positive regulation of actin filament depolymerization	4	0.386847	0.00678012	K9IVR7, Q5G6V9, A0A5G2RAG2, F1S2H4	936	7	15163	9.25702	1	0.176539	0.171761
GOTERM_BP_DIRECT	GO:0032486~Rap protein signal transduction	4	0.386847	0.00678012	Q06AU2, F2Z5K3, A0A286ZVJ2, I3LH60	936	7	15163	9.25702	1	0.176539	0.171761
GOTERM_BP_DIRECT	GO:0032869~cellular response to insulin stimulus	10	0.967118	0.00685722	A0A286ZI36, F1RFW5, A0A287B7L9, A0A5G2QAT3, A0A480QQS9, P00503, A0A286ZUS1, A0A286ZMQ7, A0A287A5T9, A0A287B2E5, I3L719	936	56	15163	2.89282	1	0.176539	0.171761
GOTERM_BP_DIRECT	GO:0006914~autophagy	11	1.06383	0.00686229	A0A5G2QY83, A0A287A223, A0A287BD00, A0A5G2R4G3, Q0R678, F1S4Z2, A0A286ZSB5, F1SU59, A0A287A3T1, A0A287B187, A0A286ZYH9	936	66	15163	2.69996	1	0.176539	0.171761
GOTERM_BP_DIRECT	GO:0070374~positive regulation of ERK1 and ERK2 cascade	19	1.83752	0.00712864	F1RQM0, A0A5G2QDX5, A0A5G2QLA4, A0A287AEE8, A0A287AY64, A0A480ERB4, A0A5G2Q6W7, A0A287AG96, A0A287AYJ5, F2Z5K3, A0A286ZVJ2, F1SJX5, A0A287AD53, A0A5G2QN76, A0A287B4D9, A0A5G2QGN2, P80928, F1S2H4, A0A5G2QBP1	936	155	15163	1.98578	1	0.182042	0.177115
GOTERM_BP_DIRECT	GO:2001237~negative regulation of extrinsic apoptotic signaling pathway	7	0.676983	0.00755945	A0A5G2QDX5, A0A287BLR9, A0A5G2QE07, A0A287AUL3, K7GPM1, A0A287AE06, K7GT68	936	29	15163	3.91029	1	0.191635	0.186448
GOTERM_BP_DIRECT	GO:0006898~receptor-mediated endocytosis	8	0.773694	0.00778742	A0A5G2R4Y7, A0A287AHV7, F1RH60, A0A5G2QE49, A0A5G2QEC5, A0A5G2QEC4, F1SMC0, A0A5G2QP59	936	38	15163	3.41048	1	0.194356	0.189096
GOTERM_BP_DIRECT	GO:0034332~adherens junction organization	6	0.580271	0.00783468	A0A287AA14, A0A287BKZ4, Q007T2, A0A5G2QLV5, A0A5S6GW78, A0A287BPL8	936	21	15163	4.62851	1	0.194356	0.189096
GOTERM_BP_DIRECT	GO:0043542~endothelial cell migration	6	0.580271	0.00783468	A0A287BLR9, K7GQ95, A0A287A864, A0A287AM88, I3LVS7, A0A287ALP4	936	21	15163	4.62851	1	0.194356	0.189096
GOTERM_BP_DIRECT	GO:0043547~positive regulation of GTPase activity	16	1.54739	0.00866138	A0A287AQ89, A0A286ZLS9, A0A286ZU42, F1SLI0, F1RVE7, A5GFT9, F2Z5M2, A0A5G2Q990, P63246, A0A287AD53, A0A287AHV7, A0A287B4D9, A0A287ANZ8, F1S2H4, A0A5G2QYR6, K7GT68	936	123	15163	2.10729	1	0.210692	0.204989
GOTERM_BP_DIRECT	GO:0043149~stress fiber assembly	5	0.483559	0.00873585	I3LM60, A0A5G2QDX5, F1SRU2, I3LVS7, A0A286ZUN4	936	14	15163	5.78564	1	0.210692	0.204989
GOTERM_BP_DIRECT	GO:0043162~ubiquitin-dependent protein catabolic process via the multivesicular body sorting pathway	5	0.483559	0.00873585	A0A287AFP0, A0A286ZXK7, F1REY0, A0A287BA12, A0A286ZTS7	936	14	15163	5.78564	1	0.210692	0.204989
GOTERM_BP_DIRECT	GO:0060047~heart contraction	5	0.483559	0.00873585	Q007T2, A0A2C9F3F0, F1SK41, A0A5G2QKZ4, A0A287B187	936	14	15163	5.78564	1	0.210692	0.204989
GOTERM_BP_DIRECT	GO:0051897~positive regulation of protein kinase B signaling	12	1.16054	0.0088952	A0A286ZKC5, I3LE68, F1RQM0, A0A287AYJ5, A0A5G2QDX5, A0A287AD53, F1SS26, A0A287BLR9, A0A287B5Q4, F1RVE7, A0A287B2T2, A0A5G2QBP1	936	79	15163	2.46073	1	0.212585	0.206832
GOTERM_BP_DIRECT	GO:0050714~positive regulation of protein secretion	7	0.676983	0.00896704	A0A5G2Q708, A0A286ZV08, Q007T5, F1SB42, A0A5G2QYB3, F1RZL4, A0A286ZV95	936	30	15163	3.77995	1	0.212585	0.206832
GOTERM_BP_DIRECT	GO:0051496~positive regulation of stress fiber assembly	8	0.773694	0.008998	A0A5G2QN15, F2Z5M2, A0A287AD53, A0A287BLR9, Q007T2, I3LVS7, A0A287B4G4, K7GM40	936	39	15163	3.32303	1	0.212585	0.206832
GOTERM_BP_DIRECT	GO:0000045~autophagosome assembly	9	0.870406	0.00959738	A0A5G2R8G1, A0A287BD00, F1RHE3, A0A5G2R4G3, F1S3K9, A0A5K1VS82, A0A480T5S7, A0A287B187, D2KQR0	936	49	15163	2.97547	1	0.225214	0.219119
GOTERM_BP_DIRECT	GO:0000281~mitotic cytokinesis	8	0.773694	0.0103409	A0A5G2QN15, A0A287AHV7, A0A286ZLS9, A0A286ZTH7, A0A287AJE1, A0A287BFE6, Q06AT8, A0A480ENI7	936	40	15163	3.23996	1	0.235039	0.228678
GOTERM_BP_DIRECT	GO:0033622~integrin activation	4	0.386847	0.0103544	A0A287AC34, A0A286ZHY0, A0A287AD53, A0A286ZY95, A0A5G2QFE3	936	8	15163	8.09989	1	0.235039	0.228678
GOTERM_BP_DIRECT	GO:0010591~regulation of lamellipodium assembly	4	0.386847	0.0103544	A0A287A3P5, A0A287A2T9, A0A287AP52, F1SUT8	936	8	15163	8.09989	1	0.235039	0.228678
GOTERM_BP_DIRECT	GO:0071493~cellular response to UV-B	4	0.386847	0.0103544	A0A5G2QZZ3, A0A287A317, A0A287BPD6, A0A287AB52	936	8	15163	8.09989	1	0.235039	0.228678
GOTERM_BP_DIRECT	GO:0098911~regulation of ventricular cardiac muscle cell action potential	4	0.386847	0.0103544	A0A287AA14, A0A5G2R2I1, Q8WNW3, A0A286ZN74	936	8	15163	8.09989	1	0.235039	0.228678
GOTERM_BP_DIRECT	GO:0043622~cortical microtubule organization	3	0.290135	0.0109281	F1SB42, A0A480UJL5, A0A286ZN74	936	3	15163	16.1998	1	0.2387	0.232239
GOTERM_BP_DIRECT	GO:0042117~monocyte activation	3	0.290135	0.0109281	A0A287A317, F1RZL4, A0A5S6GW78	936	3	15163	16.1998	1	0.2387	0.232239
GOTERM_BP_DIRECT	GO:0003186~tricuspid valve morphogenesis	3	0.290135	0.0109281	A0A5G2R694, A0A5G2QG49, E9M2M3	936	3	15163	16.1998	1	0.2387	0.232239
GOTERM_BP_DIRECT	GO:0061097~regulation of protein tyrosine kinase activity	3	0.290135	0.0109281	A0A5G2R7K7, Q06AU2, I3LH60	936	3	15163	16.1998	1	0.2387	0.232239
GOTERM_BP_DIRECT	GO:0048210~Golgi vesicle fusion to target membrane	3	0.290135	0.0109281	F1RFW5, A0A286ZUS1, A0A287B2E5	936	3	15163	16.1998	1	0.2387	0.232239
GOTERM_BP_DIRECT	GO:0015823~phenylalanine transport	3	0.290135	0.0109281	A0A5G2QZ95, A0A5G2RCQ0	936	3	15163	16.1998	1	0.2387	0.232239
GOTERM_BP_DIRECT	GO:0007159~leukocyte cell-cell adhesion	5	0.483559	0.0113402	F1SB42, A0A5G2QYR6, A0A5G2QXR8, A0A5G2QK84, A0A5G2Q6W7	936	15	15163	5.39993	1	0.240149	0.233649
GOTERM_BP_DIRECT	GO:0043393~regulation of protein binding	5	0.483559	0.0113402	A0A5G2QDX5, A0A287A2R9, A0A287BLR9, Q007T2, A0A286ZTD8	936	15	15163	5.39993	1	0.240149	0.233649
GOTERM_BP_DIRECT	GO:0043277~apoptotic cell clearance	5	0.483559	0.0113402	A0A5G2R7K7, A0A287AYJ5, A0A286ZY29, K7GPM1, A0A5G2R416	936	15	15163	5.39993	1	0.240149	0.233649
GOTERM_BP_DIRECT	GO:0045198~establishment of epithelial cell apical/basal polarity	5	0.483559	0.0113402	A0A5G2QVL4, A0A287BED9, Q007T2, B8XH67, I3LVS7	936	15	15163	5.39993	1	0.240149	0.233649
GOTERM_BP_DIRECT	GO:0061640~cytoskeleton-dependent cytokinesis	5	0.483559	0.0113402	A0A286ZJ16, A0A286ZZ18, A0A5G2QMI6, A0A287A8W9, A0A287AWW1	936	15	15163	5.39993	1	0.240149	0.233649
GOTERM_BP_DIRECT	GO:0043408~regulation of MAPK cascade	6	0.580271	0.0116981	A0A286ZX49, A0A286ZP20, B6E241, A0A287A5W8, F1RKG9, A0A287AJK1	936	23	15163	4.22603	1	0.244744	0.23812
GOTERM_BP_DIRECT	GO:0034394~protein localization to cell surface	6	0.580271	0.0116981	A0A5G2QE74, P26234, Q007T5, A0A286ZK38, A0A286ZLL2, A0A286ZXU2	936	23	15163	4.22603	1	0.244744	0.23812
GOTERM_BP_DIRECT	GO:0032147~activation of protein kinase activity	7	0.676983	0.0123267	A0A286ZX49, A0A5G2R694, A0A286ZP20, A0A286ZV08, A0A287A5W8, F1RKG9, A0A286ZN74	936	32	15163	3.5437	1	0.254825	0.247928
GOTERM_BP_DIRECT	GO:0030030~cell projection organization	7	0.676983	0.0123267	A0A287A8C3, A0A286ZJL5, A0A481CVC9, A0A286ZIC1, A0A287A243, A0A5G2QIL8	936	32	15163	3.5437	1	0.254825	0.247928
GOTERM_BP_DIRECT	GO:0010634~positive regulation of epithelial cell migration	6	0.580271	0.0140433	A0A5G2QE74, A0A5G2QDX5, A0A5G2R694, A0A286ZV08, A0A287AY64, A0A287B5Q4	936	24	15163	4.04995	1	0.288593	0.280782
GOTERM_BP_DIRECT	GO:0045785~positive regulation of cell adhesion	7	0.676983	0.0143004	A0A286ZU80, A0A287AJN7, I3LKS1, A0A286ZQQ0, A0A5G2QLV5, K7GPM1, A0A5G2R416	936	33	15163	3.43632	1	0.290671	0.282804
GOTERM_BP_DIRECT	GO:0051491~positive regulation of filopodium assembly	5	0.483559	0.0143955	I3LKF3, A0A287BLR9, Q007T2, I3LAJ6, A0A286ZYH9	936	16	15163	5.06243	1	0.290671	0.282804
GOTERM_BP_DIRECT	GO:0001825~blastocyst formation	5	0.483559	0.0143955	A0A286ZW39, F1RKE0, A0A286ZRD4, A0A287B5Q4, A0A287BGK0	936	16	15163	5.06243	1	0.290671	0.282804
GOTERM_BP_DIRECT	GO:0007213~G-protein coupled acetylcholine receptor signaling pathway	4	0.386847	0.0148271	A0A5G2Q9M6, Q2PKF4, Q06AS6, A0A286ZS39	936	9	15163	7.19991	1	0.295946	0.287936
GOTERM_BP_DIRECT	GO:0048333~mesodermal cell differentiation	4	0.386847	0.0148271	K7GKU7, A0A5G2QY83, F1RT62, F1RVE7, F1SMF4	936	9	15163	7.19991	1	0.295946	0.287936
GOTERM_BP_DIRECT	GO:0010718~positive regulation of epithelial to mesenchymal transition	7	0.676983	0.0164838	A0A286ZKH9, A0A287A1S6, A0A287AD53, A0A286ZV08, F1RT83, A0A287AY64, A0A287AM88, A0A287BRY9	936	34	15163	3.33525	1	0.323436	0.314682
GOTERM_BP_DIRECT	GO:0042307~positive regulation of protein import into nucleus	7	0.676983	0.0164838	A0A5G2RIC0, A0A5G2QZY6, A0A287A317, F1S3K9, A0A286ZXU2, Q8WNW3, A0A287BPL8	936	34	15163	3.33525	1	0.323436	0.314682
GOTERM_BP_DIRECT	GO:1902600~hydrogen ion transmembrane transport	7	0.676983	0.0164838	F1STQ3, A0A5S6HMA0, F1RSG6, F1RMZ8, A0A5G2QZU7, A0A287AKZ9, A0A287B673	936	34	15163	3.33525	1	0.323436	0.314682
GOTERM_BP_DIRECT	GO:0030050~vesicle transport along actin filament	5	0.483559	0.0179247	A0A287ARN5, A0A5G2QMG4, A0A287BTG4, A0A286ZL61, A0A286ZYH9	936	17	15163	4.76464	1	0.349733	0.340267
GOTERM_BP_DIRECT	GO:0006412~translation	23	2.22437	0.0181025	F6Q5P0, A0A287B2M3, A0A287BQP4, A0A286ZW72, F2Z5F5, A0A287ASD0, A0A287BRE0, A0A287B4K6, F2Z5Q6, A0A5G2R4W2, P62272, I3LII3, A0A286ZLX0, F2Z4Y8, A0A287A391, A0A287BBI3, A0A287AEM2, Q0Z8U2, A0A287B771, A0A287AZA7, A0A287B5V1, A0A287APR1	936	221	15163	1.68595	1	0.351229	0.341723
GOTERM_BP_DIRECT	GO:0060271~cilium assembly	17	1.6441	0.0191185	A0A286ZJ16, A0A286ZXX3, A0A286ZJL5, A0A286ZXU2, A0A286ZIK8, A0A287A8W9, A0A286ZIC1, A0A287B2E5, A0A286ZIH7, A0A5G2QIL8, A0A287B7K9, I3LDA5, A0A287AFP0, I3LD72, A0A287A243, A0A286ZYH9, A0A287B1T2	936	147	15163	1.87344	1	0.358665	0.348957
GOTERM_BP_DIRECT	GO:0030833~regulation of actin filament polymerization	6	0.580271	0.0196358	A0A287AJ84, A0A287A7Y8, A0A5G2QE49, A0A5G2QEM2, A0A287AUL3, A0A5G2QJT0	936	26	15163	3.73841	1	0.358665	0.348957
GOTERM_BP_DIRECT	GO:0030511~positive regulation of transforming growth factor beta receptor signaling pathway	6	0.580271	0.0196358	A0A286ZKH9, A0A286ZKC5, F1SS26, F1RT83, A0A287ABP7, A0A287A864, F1SBL4	936	26	15163	3.73841	1	0.358665	0.348957
GOTERM_BP_DIRECT	GO:0035493~SNARE complex assembly	4	0.386847	0.0202241	F1RS11, A0A287AJN7, A0A287BEC7, I3LHS5	936	10	15163	6.47991	1	0.358665	0.348957
GOTERM_BP_DIRECT	GO:0071803~positive regulation of podosome assembly	4	0.386847	0.0202241	A0A5G2QDX5, I3LKF3, A0A287BED9, I3LVS7	936	10	15163	6.47991	1	0.358665	0.348957
GOTERM_BP_DIRECT	GO:0045806~negative regulation of endocytosis	4	0.386847	0.0202241	A0A287AQ12, A0A287A178, A0A5G2QE07, A0A287AJE1	936	10	15163	6.47991	1	0.358665	0.348957
GOTERM_BP_DIRECT	GO:0007035~vacuolar acidification	4	0.386847	0.0202241	A0A287ADH9, A0A5K1VS82, F2Z5H6, A0A287A172	936	10	15163	6.47991	1	0.358665	0.348957
GOTERM_BP_DIRECT	GO:0019430~removal of superoxide radicals	4	0.386847	0.0202241	A0A286ZND5, A0A287A690, A0A2C9F3F0, A0A286ZNV0	936	10	15163	6.47991	1	0.358665	0.348957
GOTERM_BP_DIRECT	GO:0090647~modulation of age-related behavioral decline	4	0.386847	0.0202241	F1S3K9, A0A286ZU42, A0A287B7B9	936	10	15163	6.47991	1	0.358665	0.348957
GOTERM_BP_DIRECT	GO:0002011~morphogenesis of an epithelial sheet	4	0.386847	0.0202241	A0A286ZY59, A0A287AEE8, A0A287AKE5, A0A286ZSZ2	936	10	15163	6.47991	1	0.358665	0.348957
GOTERM_BP_DIRECT	GO:0007264~small GTPase mediated signal transduction	12	1.16054	0.0206636	A0A287BJD1, A0A5G2QN15, I3LKS1, F1S4M9, A0A5G2QSK4, A0A287B3L0, A0A287AJ84, Q007T2, Q06AT8, A0A287B4G4, A0A287A0E5, A0A5G2QM17	936	89	15163	2.18424	1	0.358665	0.348957
GOTERM_BP_DIRECT	GO:0034756~regulation of iron ion transport	3	0.290135	0.0209643	A0A288CFV5, A0A287B7B9	936	4	15163	12.1498	1	0.358665	0.348957
GOTERM_BP_DIRECT	GO:0019064~fusion of virus membrane with host plasma membrane	3	0.290135	0.0209643	A0A5G2QAS4, A0A287AYJ5, A0A287A317	936	4	15163	12.1498	1	0.358665	0.348957
GOTERM_BP_DIRECT	GO:0002159~desmosome assembly	3	0.290135	0.0209643	A0A5G2QZ45, A0A5G2R2I1, Q8WNW3	936	4	15163	12.1498	1	0.358665	0.348957
GOTERM_BP_DIRECT	GO:0061154~endothelial tube morphogenesis	3	0.290135	0.0209643	A0A286ZK38, Q06AT8, A0A286ZWP0	936	4	15163	12.1498	1	0.358665	0.348957
GOTERM_BP_DIRECT	GO:0010757~negative regulation of plasminogen activation	3	0.290135	0.0209643	F1SS26, P79335, A0A287AYW8	936	4	15163	12.1498	1	0.358665	0.348957
GOTERM_BP_DIRECT	GO:1905050~positive regulation of metallopeptidase activity	3	0.290135	0.0209643	C3VML0, A0A287A688, A0A5G2QJG3	936	4	15163	12.1498	1	0.358665	0.348957
GOTERM_BP_DIRECT	GO:0090168~Golgi reassembly	3	0.290135	0.0209643	A0A287A0Q6, A0A286ZVI3, A0A480LEG9	936	4	15163	12.1498	1	0.358665	0.348957
GOTERM_BP_DIRECT	GO:0014905~myoblast fusion involved in skeletal muscle regeneration	3	0.290135	0.0209643	A0A5G2R5C9, A0A5G2RLN1, F1SAY0	936	4	15163	12.1498	1	0.358665	0.348957
GOTERM_BP_DIRECT	GO:0086073~bundle of His cell-Purkinje myocyte adhesion involved in cell communication	3	0.290135	0.0209643	A0A287AA14, A0A5G2R2I1, Q8WNW3	936	4	15163	12.1498	1	0.358665	0.348957
GOTERM_BP_DIRECT	GO:0000054~ribosomal subunit export from nucleus	3	0.290135	0.0209643	A0A5G2QZY6, A0A5G2QNL9, A0A5G2R117	936	4	15163	12.1498	1	0.358665	0.348957
GOTERM_BP_DIRECT	GO:0072673~lamellipodium morphogenesis	3	0.290135	0.0209643	A0A286ZUZ1, A0A5G2QHA3, A0A287BCJ4	936	4	15163	12.1498	1	0.358665	0.348957
GOTERM_BP_DIRECT	GO:0045110~intermediate filament bundle assembly	3	0.290135	0.0209643	A0A5G2R2I1, A0A287AEL2, I3LGN8	936	4	15163	12.1498	1	0.358665	0.348957
GOTERM_BP_DIRECT	GO:1903801~L-leucine import into cell	3	0.290135	0.0209643	A0A5G2QZ95, A0A5G2RCQ0	936	4	15163	12.1498	1	0.358665	0.348957
GOTERM_BP_DIRECT	GO:0045773~positive regulation of axon extension	5	0.483559	0.0219468	A0A5G2QE74, A0A287AG96, A0A287A3P5, A0A5G2QE49, A0A286ZY95, A0A5G2QFE3	936	18	15163	4.49994	1	0.373633	0.363521
GOTERM_BP_DIRECT	GO:0051085~chaperone mediated protein folding requiring cofactor	6	0.580271	0.0229093	A0A286ZWK2, A0A287BIL8, A0A287B3M2, A0A287BQU9, A0A287B8B1, A5A8V7	936	27	15163	3.59995	1	0.384368	0.373965
GOTERM_BP_DIRECT	GO:0009888~tissue development	6	0.580271	0.0229093	A0A5K1UQ13, F1SF45, A0A5K1UYV7, A0A5G2QKZ6, A0A287A078, A0A286ZS39	936	27	15163	3.59995	1	0.384368	0.373965
GOTERM_BP_DIRECT	GO:0030041~actin filament polymerization	6	0.580271	0.0229093	F1SS01, A0A286ZPY9, A0A5G2R294, A0A287AUL3, A0A286ZIC1	936	27	15163	3.59995	1	0.384368	0.373965
GOTERM_BP_DIRECT	GO:0022604~regulation of cell morphogenesis	5	0.483559	0.0264766	C3VML0, A0A287AP52, A0A5G2QJG3, A0A286ZVE7, A0A5G2R456	936	19	15163	4.2631	1	0.426975	0.415418
GOTERM_BP_DIRECT	GO:0007611~learning or memory	6	0.580271	0.0265161	A0A286ZSI3, A0A286ZU42, A0A287B7B9, A0A287BPD6, A0A480UJL5	936	28	15163	3.47138	1	0.426975	0.415418
GOTERM_BP_DIRECT	GO:0032212~positive regulation of telomere maintenance via telomerase	6	0.580271	0.0265161	A0A287AMZ2, A0A5G2QVV0, A0A286ZK38, A0A5G2QN54, I3LCA2, A0A287AKF5	936	28	15163	3.47138	1	0.426975	0.415418
GOTERM_BP_DIRECT	GO:0010633~negative regulation of epithelial cell migration	4	0.386847	0.0265553	A0A5G2R2V4, F1S3D4, A0A287AFP0, F1S7A4	936	11	15163	5.89083	1	0.426975	0.415418
GOTERM_BP_DIRECT	GO:2000009~negative regulation of protein localization to cell surface	4	0.386847	0.0265553	Q007T5, A0A286ZR21, A0A286ZU42, A0A287AJE1	936	11	15163	5.89083	1	0.426975	0.415418
GOTERM_BP_DIRECT	GO:0033628~regulation of cell adhesion mediated by integrin	4	0.386847	0.0265553	A0A287A2R9, F1RT53, A0A286ZTD8, F1SUT8	936	11	15163	5.89083	1	0.426975	0.415418
GOTERM_BP_DIRECT	GO:0022011~myelination in peripheral nervous system	4	0.386847	0.0265553	A0A287B347, A0A286ZY59, A0A287A8C3, A0A287B4T1	936	11	15163	5.89083	1	0.426975	0.415418
GOTERM_BP_DIRECT	GO:0098761~cellular response to interleukin-7	4	0.386847	0.0265553	A0A287A0Q8, A0A287A864, F6QA08, A0A287AQH8	936	11	15163	5.89083	1	0.426975	0.415418
GOTERM_BP_DIRECT	GO:1990138~neuron projection extension	4	0.386847	0.0265553	A0A286ZK38, A0A286ZWE3, A0A287A6D8, F1RMJ4	936	11	15163	5.89083	1	0.426975	0.415418
GOTERM_BP_DIRECT	GO:0007266~Rho protein signal transduction	7	0.676983	0.0274968	A0A286ZU80, A0A286ZVR9, A0A287A853, F1SFA7, I3LVS7, A0A287AQC2, A0A287ALP4	936	38	15163	2.98417	1	0.438057	0.426201
GOTERM_BP_DIRECT	GO:0071230~cellular response to amino acid stimulus	7	0.676983	0.0274968	A0A287A1S6, A0A5G2RIC0, A0A287AH94, A0A286ZHY0, A0A5G2QPE1, F1SFA7, A0A286ZTA8	936	38	15163	2.98417	1	0.438057	0.426201
GOTERM_BP_DIRECT	GO:0009615~response to virus	8	0.773694	0.0295906	A0A286ZLR2, A0A287B4E6, A0A5G2QVV0, A0A287A317, A0A5S8KLN1, A0A287A8S8, A0A287AJE9, A0A286ZQ82	936	49	15163	2.64486	1	0.469261	0.45656
GOTERM_BP_DIRECT	GO:0008285~negative regulation of cell proliferation	23	2.22437	0.0307799	A0A286ZU80, F1RQM0, A0A287BKE2, A0A287B1T7, A0A286ZK38, A0A287B959, A0A287AYW8, A0A5G2QJG3, A0A287AJZ1, A0A5G2QKS9, A0A287A6J7, A0A287AH94, F1SJX5, A0A286ZV08, Q2QLE3, A0A287B4D9, A0A5G2R5C9, A0A286ZWE3, A0A287BEJ3, B8XH67, A0A287ALP4, A0A287B4T1, A0A287B2T2	936	233	15163	1.59912	1	0.47938	0.466405
GOTERM_BP_DIRECT	GO:0048812~neuron projection morphogenesis	7	0.676983	0.0308603	A0A286ZX49, A0A286ZLR2, A0A286ZP20, A0A287A5W8, A0A5G2QE49, F1RKG9, A0A287AAK8	936	39	15163	2.90765	1	0.47938	0.466405
GOTERM_BP_DIRECT	GO:0001525~angiogenesis	15	1.45068	0.0311909	A0A286ZU80, A0A287A0Q6, A0A287ADH9, A0A287B896, K7GMF9, P79335, A0A480LEG9, A0A5G2QHA3, A0A287AXR7, A0A287A5G1, A8BV05, A0A286ZY29, A0A287ANZ8, K7GPM1, A0A286ZJV6	936	131	15163	1.85494	1	0.47938	0.466405
GOTERM_BP_DIRECT	GO:0048675~axon extension	5	0.483559	0.0315251	A0A286ZLR2, A0A286ZKC5, A0A287AG96, P26234, F1RVE7	936	20	15163	4.04995	1	0.47938	0.466405
GOTERM_BP_DIRECT	GO:1904646~cellular response to beta-amyloid	5	0.483559	0.0315251	F1S3K9, A0A5G2QLV5, A0A286ZV56, A0A5G2Q6W7, A0A2C9F391	936	20	15163	4.04995	1	0.47938	0.466405
GOTERM_BP_DIRECT	GO:0070527~platelet aggregation	5	0.483559	0.0315251	A0A5G2R7K7, F1RS11, Q06AU2, P62936, A0A286ZY95, A0A5G2QFE3	936	20	15163	4.04995	1	0.47938	0.466405
GOTERM_BP_DIRECT	GO:0051653~spindle localization	3	0.290135	0.0335222	A0A286ZXX3, A0A286ZIH7, I3LVS7	936	5	15163	9.71987	1	0.47938	0.466405
GOTERM_BP_DIRECT	GO:0032510~endosome to lysosome transport via multivesicular body sorting pathway	3	0.290135	0.0335222	A0A286ZSB5, A0A287BA12, A0A287AP77	936	5	15163	9.71987	1	0.47938	0.466405
GOTERM_BP_DIRECT	GO:0015698~inorganic anion transport	3	0.290135	0.0335222	A0A287AVV2, A0A286ZM68, F1S2F6	936	5	15163	9.71987	1	0.47938	0.466405
GOTERM_BP_DIRECT	GO:0032534~regulation of microvillus assembly	3	0.290135	0.0335222	I3LKF3, A0A287AYE7, F1SNF3	936	5	15163	9.71987	1	0.47938	0.466405
GOTERM_BP_DIRECT	GO:1902041~regulation of extrinsic apoptotic signaling pathway via death domain receptors	3	0.290135	0.0335222	A0A287AJN7, A0A5G2QE07, A0A287ARM1	936	5	15163	9.71987	1	0.47938	0.466405
GOTERM_BP_DIRECT	GO:0036035~osteoclast development	3	0.290135	0.0335222	A0A5G2QDX5, A0A286ZJV6, A0A480UJL5	936	5	15163	9.71987	1	0.47938	0.466405
GOTERM_BP_DIRECT	GO:0010324~membrane invagination	3	0.290135	0.0335222	A0A286ZKS6, I3LSS2, A0A286ZYH9	936	5	15163	9.71987	1	0.47938	0.466405
GOTERM_BP_DIRECT	GO:2000394~positive regulation of lamellipodium morphogenesis	3	0.290135	0.0335222	A0A5G2QDX5, A0A5G2R2V4, F1RUX1	936	5	15163	9.71987	1	0.47938	0.466405
GOTERM_BP_DIRECT	GO:0022614~membrane to membrane docking	3	0.290135	0.0335222	F1SB42, A0A287BED9, A0A5G2Q6W7	936	5	15163	9.71987	1	0.47938	0.466405
GOTERM_BP_DIRECT	GO:0001765~membrane raft assembly	3	0.290135	0.0335222	F2Z5M2, A0A286ZJV6, A0A480TGV2	936	5	15163	9.71987	1	0.47938	0.466405
GOTERM_BP_DIRECT	GO:0001667~ameboidal-type cell migration	3	0.290135	0.0335222	A0A5G2QHA3, F1SMC0, A0A480UJL5	936	5	15163	9.71987	1	0.47938	0.466405
GOTERM_BP_DIRECT	GO:0031581~hemidesmosome assembly	3	0.290135	0.0335222	A0A5G2QY83, I3LJA8, A0A287A078	936	5	15163	9.71987	1	0.47938	0.466405
GOTERM_BP_DIRECT	GO:0033631~cell-cell adhesion mediated by integrin	3	0.290135	0.0335222	F1RZL4, A0A5G2QK84, F1RVE7	936	5	15163	9.71987	1	0.47938	0.466405
GOTERM_BP_DIRECT	GO:0010804~negative regulation of tumor necrosis factor-mediated signaling pathway	4	0.386847	0.0338175	A0A287AYJ5, A0A287A7G8, F1S2H4, K7GM40	936	12	15163	5.39993	1	0.47938	0.466405
GOTERM_BP_DIRECT	GO:0031629~synaptic vesicle fusion to presynaptic active zone membrane	4	0.386847	0.0338175	A0A287AHK8, A0A287AJN7, A0A286ZQQ0, A0A287AYC8	936	12	15163	5.39993	1	0.47938	0.466405
GOTERM_BP_DIRECT	GO:0050765~negative regulation of phagocytosis	4	0.386847	0.0338175	P63246, A0A287AKV8, A0A286ZUA7, A0A287B187	936	12	15163	5.39993	1	0.47938	0.466405
GOTERM_BP_DIRECT	GO:0007212~dopamine receptor signaling pathway	4	0.386847	0.0338175	A0A286ZSI3, A0A287A9G3, A0A5G2R5X2, F1SK41	936	12	15163	5.39993	1	0.47938	0.466405
GOTERM_BP_DIRECT	GO:0046329~negative regulation of JNK cascade	4	0.386847	0.0338175	F1RKG9, F1S2H4, A0A287A7X1, A0A480UJL5	936	12	15163	5.39993	1	0.47938	0.466405
GOTERM_BP_DIRECT	GO:0036120~cellular response to platelet-derived growth factor stimulus	4	0.386847	0.0338175	A0A5G2R7K7, A0A5G2QDX5, F1RUX1, F1RMJ4	936	12	15163	5.39993	1	0.47938	0.466405
GOTERM_BP_DIRECT	GO:0045055~regulated exocytosis	4	0.386847	0.0338175	A0A5G2QAT3, A0A480QQS9, A0A286ZV95, A0A287AW49	936	12	15163	5.39993	1	0.47938	0.466405
GOTERM_BP_DIRECT	GO:0043154~negative regulation of cysteine-type endopeptidase activity involved in apoptotic process	6	0.580271	0.034765	A0A5G2QDX5, F1SS26, A0A5G2QN76, I3L719, A0A287ATJ4, A0A286ZI35	936	30	15163	3.23996	1	0.490809	0.477525
GOTERM_BP_DIRECT	GO:0043406~positive regulation of MAP kinase activity	8	0.773694	0.0359038	F1SS26, F1S3K9, A0A287B4D9, A0A480LEG9, F1RZL4, P80928, A0A287B9C7, A0A5G2QBP1	936	51	15163	2.54114	1	0.504833	0.491169
GOTERM_BP_DIRECT	GO:0042098~T cell proliferation	5	0.483559	0.0370993	A0A286ZSI3, A0A5G2Q708, A0A287BED9, F1RYZ1, A0A287A690	936	21	15163	3.85709	1	0.519539	0.505478
GOTERM_BP_DIRECT	GO:0001934~positive regulation of protein phosphorylation	12	1.16054	0.0411742	A0A287AG96, P63246, P62936, A0A287ABP7, A0A287A8C3, A0A5G2RG14, A0A287B854, A0A5G2QGN2, Q767L6, A0A287B9N1, A0A5G2QJG3, A0A287B4G4	936	99	15163	1.96361	1	0.567518	0.552158
GOTERM_BP_DIRECT	GO:0055085~transmembrane transport	12	1.16054	0.0411742	A0A286ZM68, A0A2C9F351, A0A287AWK3, A0A5G2QAE8, A0A287A905, A0A287AZM6, A0A5S6HMA0, A0A287A6F6, A0A287AI58, A0A5G2QZU7, F1SGY1, A0A286ZYI6, A0A286ZI11, A0A5G2R2F8	936	99	15163	1.96361	1	0.567518	0.552158
GOTERM_BP_DIRECT	GO:0090136~epithelial cell-cell adhesion	4	0.386847	0.041996	A0A287AA14, P26234, A0A5G2R7Z4, F1SMX7	936	13	15163	4.98455	1	0.567518	0.552158
GOTERM_BP_DIRECT	GO:0055013~cardiac muscle cell development	4	0.386847	0.041996	F1RG85, A0A287ASK1, A0A286ZRH9, A0A286ZJR3	936	13	15163	4.98455	1	0.567518	0.552158
GOTERM_BP_DIRECT	GO:2000146~negative regulation of cell motility	4	0.386847	0.041996	A0A5G2R7Z4, A0A287A2R9, A0A286ZTD8, F1S7A4	936	13	15163	4.98455	1	0.567518	0.552158
GOTERM_BP_DIRECT	GO:0042542~response to hydrogen peroxide	4	0.386847	0.041996	A0A5G2QKD9, F1RZL4, A0A2C9F3F0, A0A287ATJ4	936	13	15163	4.98455	1	0.567518	0.552158
GOTERM_BP_DIRECT	GO:0033630~positive regulation of cell adhesion mediated by integrin	4	0.386847	0.041996	F1SJX5, A0A286ZV08, F1RZL4, F1SBL4	936	13	15163	4.98455	1	0.567518	0.552158
GOTERM_BP_DIRECT	GO:0015701~bicarbonate transport	4	0.386847	0.041996	A0A286ZM68, A0A287AI58, A0A286ZYI6, A0A286ZI11	936	13	15163	4.98455	1	0.567518	0.552158
GOTERM_BP_DIRECT	GO:2000010~positive regulation of protein localization to cell surface	4	0.386847	0.041996	A0A286ZKC5, A0A287AJN7, A0A286ZQQ0, A0A287AJE1	936	13	15163	4.98455	1	0.567518	0.552158
GOTERM_BP_DIRECT	GO:0048013~ephrin receptor signaling pathway	5	0.483559	0.0432027	A0A287AD98, A0A287A2R9, A0A480ERB4, A0A286ZTD8, B6E314	936	22	15163	3.68177	1	0.577088	0.561469
GOTERM_BP_DIRECT	GO:0048008~platelet-derived growth factor receptor signaling pathway	5	0.483559	0.0432027	A0A5G2R7K7, A0A480ERB4, F1SE20, F1RMJ4, A0A287B2T2	936	22	15163	3.68177	1	0.577088	0.561469
GOTERM_BP_DIRECT	GO:0005977~glycogen metabolic process	5	0.483559	0.0432027	A0A287AQ89, A0A286ZI08, A0A287AL94, A0A5G2QI00, Q2EHH8	936	22	15163	3.68177	1	0.577088	0.561469
GOTERM_BP_DIRECT	GO:0000902~cell morphogenesis	10	0.967118	0.0435733	A0A5G2Q708, A0A286ZV08, A0A287BKZ4, A0A5S8KLN1, A0A5G2QEM2, A0A287AP52, I3LVS7, F1SMC0, A0A287AAK8, A0A287AJE9	936	76	15163	2.13155	1	0.579808	0.564115
GOTERM_BP_DIRECT	GO:0007605~sensory perception of sound	12	1.16054	0.043801	A0A286ZVR9, A0A287A7V3, I3LIE3, A0A287A1S6, A0A286ZSF2, A0A286ZUX4, A0A286ZRD4, A0A5G2QMG4, B8XH67, A0A2C9F3F0, A0A5G2QEC5, A0A5K1UET6	936	100	15163	1.94397	1	0.580615	0.5649
GOTERM_BP_DIRECT	GO:0006915~apoptotic process	19	1.83752	0.0441147	A0A287AVV2, P62936, A0A5G2QQD1, A0A287BLR9, A0A5K1VS82, A0A5G2QRG0, A0A287AHD9, F1RIQ4, A0A286ZQG3, A0A286ZRI5, A0A5G2R694, P63246, F1SJX5, F1S3K9, A0A287BS73, A0A5G2QEM2, Q0Z8U2, A0A286ZUA7, A0A287B187	936	189	15163	1.62855	1	0.582549	0.566782
GOTERM_BP_DIRECT	GO:0001568~blood vessel development	6	0.580271	0.0444388	A0A287A1S6, F1S3K9, A0A5G2QG49, A0A287A688, F1SFA7, F1S021	936	32	15163	3.03746	1	0.584606	0.568783
GOTERM_BP_DIRECT	GO:0033138~positive regulation of peptidyl-serine phosphorylation	10	0.967118	0.0467619	A0A286ZKC5, A0A287AYJ5, A0A5G2QN76, A0A480LEG9, Q0R678, P80928, A0A287AKM2, A0A5S6GXI4, A0A286ZI35, A0A5G2QBP1	936	77	15163	2.10387	1	0.598516	0.582316
GOTERM_BP_DIRECT	GO:0033625~positive regulation of integrin activation	3	0.290135	0.0482535	A0A286ZVJ2, A0A287AD53, F1SBL4	936	6	15163	8.09989	1	0.598516	0.582316
GOTERM_BP_DIRECT	GO:0045794~negative regulation of cell volume	3	0.290135	0.0482535	A0A5G2Q708, A0A5G2QGN2, F1SGY1, A0A287A905	936	6	15163	8.09989	1	0.598516	0.582316
GOTERM_BP_DIRECT	GO:0007215~glutamate receptor signaling pathway	3	0.290135	0.0482535	A0A286ZSI3, Q2PKF4, F1SK41	936	6	15163	8.09989	1	0.598516	0.582316
GOTERM_BP_DIRECT	GO:1900027~regulation of ruffle assembly	3	0.290135	0.0482535	A0A5G2R2V4, A0A286ZJJ2, A0A5G2Q6W7	936	6	15163	8.09989	1	0.598516	0.582316
GOTERM_BP_DIRECT	GO:0097494~regulation of vesicle size	3	0.290135	0.0482535	A0A286ZPR1, A0A286ZU42, A5GHL0	936	6	15163	8.09989	1	0.598516	0.582316
GOTERM_BP_DIRECT	GO:0008354~germ cell migration	3	0.290135	0.0482535	A0A287BLR9, A0A286ZRH9, F1RVE7	936	6	15163	8.09989	1	0.598516	0.582316
GOTERM_BP_DIRECT	GO:0071872~cellular response to epinephrine stimulus	3	0.290135	0.0482535	F1STQ3, A0A287AKM2, A0A287B4T1	936	6	15163	8.09989	1	0.598516	0.582316
GOTERM_BP_DIRECT	GO:1902961~positive regulation of aspartic-type endopeptidase activity involved in amyloid precursor protein catabolic process	3	0.290135	0.0482535	A0A286ZU42, F1RT53, A0A5G2QLV5	936	6	15163	8.09989	1	0.598516	0.582316
GOTERM_BP_DIRECT	GO:0045324~late endosome to vacuole transport	3	0.290135	0.0482535	I3LSS2, F2Z5Q1, A0A5G2QU03	936	6	15163	8.09989	1	0.598516	0.582316
GOTERM_BP_DIRECT	GO:0003223~ventricular compact myocardium morphogenesis	3	0.290135	0.0482535	A0A287AA14, A0A287BLR9, E9M2M3	936	6	15163	8.09989	1	0.598516	0.582316
GOTERM_BP_DIRECT	GO:0006098~pentose-phosphate shunt	3	0.290135	0.0482535	A0A5G2QNL3, A0A287BQ72, A0A5G2QR34	936	6	15163	8.09989	1	0.598516	0.582316
GOTERM_BP_DIRECT	GO:0031468~nuclear envelope reassembly	3	0.290135	0.0482535	A0A5G2R8G1, I3LSS2, F1S4Z2	936	6	15163	8.09989	1	0.598516	0.582316
GOTERM_BP_DIRECT	GO:0006855~drug transmembrane transport	3	0.290135	0.0482535	A0A287AYE7, A0A287A5T0, A0A287AWK3, A0A5G2R2F8	936	6	15163	8.09989	1	0.598516	0.582316
GOTERM_BP_DIRECT	GO:0017121~phospholipid scrambling	3	0.290135	0.0482535	A0A5G2Q708, A0A287AHD9, A0A286ZUA7	936	6	15163	8.09989	1	0.598516	0.582316
GOTERM_BP_DIRECT	GO:0010756~positive regulation of plasminogen activation	3	0.290135	0.0482535	A0A5G2RD69, A0A287A8S8, A0A287AX79	936	6	15163	8.09989	1	0.598516	0.582316
GOTERM_BP_DIRECT	GO:0007157~heterophilic cell-cell adhesion via plasma membrane cell adhesion molecules	6	0.580271	0.0498207	A0A287AEE8, A0A286ZRH9, K7GLE8, A0A5K1UL34, A0A5G2R8P3, A0A5G2QK84	936	33	15163	2.94542	1	0.613572	0.596965
GOTERM_BP_DIRECT	GO:0030097~hemopoiesis	6	0.580271	0.0498207	A0A5G2QBE4, A0A286ZV08, A0A287A2M4, A0A287ABP7, A0A286ZVC0, A0A286ZU42, A0A287AKV8	936	33	15163	2.94542	1	0.613572	0.596965
GOTERM_BP_DIRECT	GO:0006887~exocytosis	10	0.967118	0.0501019	A0A5G2QE74, A0A287AHK8, A0A287A6Z8, A0A5G2RK60, A0A287AJN7, A0A287AF51, A0A286ZQQ0, A0A287AKE5, A0A287AYC8, A0A287AZQ5	936	78	15163	2.0769	1	0.614855	0.598213
GOTERM_BP_DIRECT	GO:0034613~cellular protein localization	8	0.773694	0.0510491	Q06AU2, A0A287ATT3, A0A5G2R7Z4, A0A286ZJ16, Q007T2, A0A5G2QMI6, A0A287A8W9, A0A287AWW1	936	55	15163	2.35633	1	0.615818	0.599151
GOTERM_BP_DIRECT	GO:0045197~establishment or maintenance of epithelial cell apical/basal polarity	4	0.386847	0.051067	A0A5G2R3T3, A0A287AEE8, A0A287A8C3, A0A286ZN74	936	14	15163	4.62851	1	0.615818	0.599151
GOTERM_BP_DIRECT	GO:0043171~peptide catabolic process	4	0.386847	0.051067	F1SQR8, K7GMF9, A0A287B4N1, A0A5G2QES1	936	14	15163	4.62851	1	0.615818	0.599151
GOTERM_BP_DIRECT	GO:0031641~regulation of myelination	4	0.386847	0.051067	A0A286ZK38, F1STV1, A0A287B4T1, A0A286ZN74	936	14	15163	4.62851	1	0.615818	0.599151
GOTERM_BP_DIRECT	GO:0090110~cargo loading into COPII-coated vesicle	4	0.386847	0.051067	A0A287AJF0, A0A287BD00, A0A286ZQ28, A0A287AP11	936	14	15163	4.62851	1	0.615818	0.599151
GOTERM_BP_DIRECT	GO:0007507~heart development	13	1.25725	0.0539106	A0A5G2Q9M6, A0A286ZQ85, A0A287BLR9, F1RS31, A0A5G2RMY7, A0A286ZY95, A0A5G2R2I1, A0A5G2QR03, A0A5G2QFE3, A0A287A1G4, A0A5G2R694, A0A286ZV08, A0A286ZRH9, A0A287B5G9	936	116	15163	1.81549	1	0.64786	0.630325
GOTERM_BP_DIRECT	GO:0006612~protein targeting to membrane	6	0.580271	0.0555684	A0A287AV96, A0A5G2R7R7, A0A286ZXK7, F1REY0, A0A286ZL61, F1SET7	936	34	15163	2.85879	1	0.663193	0.645243
GOTERM_BP_DIRECT	GO:0045747~positive regulation of Notch signaling pathway	6	0.580271	0.0555684	A0A5G2QDX5, A0A286ZV08, A0A480LEG9, A0A287AJZ1, A0A287APB2, A0A286ZN50	936	34	15163	2.85879	1	0.663193	0.645243
GOTERM_BP_DIRECT	GO:0007162~negative regulation of cell adhesion	5	0.483559	0.0569936	F1SLI0, A0A5S6GW78, A0A287A6D8, A0A287ALP4, I3L9A8	936	24	15163	3.37496	1	0.675559	0.657274
GOTERM_BP_DIRECT	GO:0030574~collagen catabolic process	5	0.483559	0.0569936	F1RRU7, A0A287A740, A0A5G2QX12, A0A287B2J9, A0A287BF94	936	24	15163	3.37496	1	0.675559	0.657274
GOTERM_BP_DIRECT	GO:0006821~chloride transport	8	0.773694	0.0599301	A0A287ADH9, A0A287A6Z6, A0A287A6F6, A0A287B250, A0A286ZYI6, A0A286ZX78, F1RI78	936	57	15163	2.27365	1	0.701485	0.682499
GOTERM_BP_DIRECT	GO:0016485~protein processing	8	0.773694	0.0599301	A0A286ZSI3, A0A5G2Q708, A0A5G2QLA4, F1S3K9, A0A5G2RMY7, A0A5G2R4N5, A0A5S6GW78, A0A287A4S0	936	57	15163	2.27365	1	0.701485	0.682499
GOTERM_BP_DIRECT	GO:1903077~negative regulation of protein localization to plasma membrane	4	0.386847	0.0609987	A0A5G2R4Y7, A0A287A223, A0A286ZPR1, A0A286ZU42	936	15	15163	4.31994	1	0.701485	0.682499
GOTERM_BP_DIRECT	GO:0006605~protein targeting	4	0.386847	0.0609987	A0A287A0Q6, A0A287A864, A0A287BPX7, A0A5G2QM17	936	15	15163	4.31994	1	0.701485	0.682499
GOTERM_BP_DIRECT	GO:2000251~positive regulation of actin cytoskeleton reorganization	4	0.386847	0.0609987	A0A287B4D9, Q007T2, A0A287BKX8, A0A5G2QJT0	936	15	15163	4.31994	1	0.701485	0.682499
GOTERM_BP_DIRECT	GO:0034113~heterotypic cell-cell adhesion	4	0.386847	0.0609987	A0A287B7K9, A0A287A6J7, K7GPM1, F1RVE7	936	15	15163	4.31994	1	0.701485	0.682499
GOTERM_BP_DIRECT	GO:0043525~positive regulation of neuron apoptotic process	4	0.386847	0.0609987	A0A286ZV08, A0A286ZK38, I3LVS7, A0A2C9F391	936	15	15163	4.31994	1	0.701485	0.682499
GOTERM_BP_DIRECT	GO:0006622~protein targeting to lysosome	4	0.386847	0.0609987	A0A286ZKS6, A0A480T5S7, A0A5G2QEC5, A0A286ZTS7	936	15	15163	4.31994	1	0.701485	0.682499
GOTERM_BP_DIRECT	GO:0032355~response to estradiol	4	0.386847	0.0609987	A0A286ZK38, A0A5K1UGB8, F1SJB5, A0A287AJZ1	936	15	15163	4.31994	1	0.701485	0.682499
GOTERM_BP_DIRECT	GO:0008333~endosome to lysosome transport	6	0.580271	0.0616821	F1SE87, A0A287AWE1, A0A5G2QNG8, A0A287AF51, Q06AT8, A0A480T5S7	936	35	15163	2.77711	1	0.705954	0.686846
GOTERM_BP_DIRECT	GO:0007596~blood coagulation	7	0.676983	0.0618653	I3LE68, A0A287AYJ5, A0A5G2QUE0, F1S2H4, A0A287AYW8, F1SGY1, A0A5G2QPN5, A0A287A905	936	46	15163	2.46518	1	0.705954	0.686846
GOTERM_BP_DIRECT	GO:0035025~positive regulation of Rho protein signal transduction	5	0.483559	0.0646715	A0A286ZU80, A0A287B9C7, A0A5G2QYR6, F1S2H4, K7GM40	936	25	15163	3.23996	1	0.705954	0.686846
GOTERM_BP_DIRECT	GO:0051453~regulation of intracellular pH	5	0.483559	0.0646715	F1STQ3, A0A286ZM68, A0A287BF35, A0A287AI58, A0A286ZI11	936	25	15163	3.23996	1	0.705954	0.686846
GOTERM_BP_DIRECT	GO:0050772~positive regulation of axonogenesis	5	0.483559	0.0646715	A0A286ZVI3, F1SLI0, A0A287B9C7, A0A287A6D8, I3L9A8	936	25	15163	3.23996	1	0.705954	0.686846
GOTERM_BP_DIRECT	GO:0022407~regulation of cell-cell adhesion	3	0.290135	0.0648428	A0A5G2QDX5, A0A286ZP20, F1SET7	936	7	15163	6.94277	1	0.705954	0.686846
GOTERM_BP_DIRECT	GO:0032964~collagen biosynthetic process	3	0.290135	0.0648428	A0A287A1S6, A0A286ZRU9, F1S021	936	7	15163	6.94277	1	0.705954	0.686846
GOTERM_BP_DIRECT	GO:0071281~cellular response to iron ion	3	0.290135	0.0648428	A0A288CFV5, A0A287B7B9	936	7	15163	6.94277	1	0.705954	0.686846
GOTERM_BP_DIRECT	GO:0030033~microvillus assembly	3	0.290135	0.0648428	F1SB42, A0A287A5W8, B8XH67	936	7	15163	6.94277	1	0.705954	0.686846
GOTERM_BP_DIRECT	GO:0090382~phagosome maturation	3	0.290135	0.0648428	A0A480QQS9, A0A287BPB8, A0A481CVC9	936	7	15163	6.94277	1	0.705954	0.686846
GOTERM_BP_DIRECT	GO:0014067~negative regulation of phosphatidylinositol 3-kinase signaling	3	0.290135	0.0648428	B8XH67, A0A287AYW8, A0A480ENI7	936	7	15163	6.94277	1	0.705954	0.686846
GOTERM_BP_DIRECT	GO:0040019~positive regulation of embryonic development	3	0.290135	0.0648428	A0A1S6M251, A0A286ZVE7, A0A480UJL5	936	7	15163	6.94277	1	0.705954	0.686846
GOTERM_BP_DIRECT	GO:0019953~sexual reproduction	3	0.290135	0.0648428	A0A287A7V3, A0A287AJZ1, A0A480PPD4	936	7	15163	6.94277	1	0.705954	0.686846
GOTERM_BP_DIRECT	GO:1902966~positive regulation of protein localization to early endosome	3	0.290135	0.0648428	F1SB42, A0A287BED9, A0A286ZJJ2	936	7	15163	6.94277	1	0.705954	0.686846
GOTERM_BP_DIRECT	GO:0001771~immunological synapse formation	3	0.290135	0.0648428	A0A287BED9, A0A5G2RLN1, A0A286ZN74	936	7	15163	6.94277	1	0.705954	0.686846
GOTERM_BP_DIRECT	GO:0032509~endosome transport via multivesicular body sorting pathway	3	0.290135	0.0648428	I3LSS2, F2Z5Q1, A0A5G2QU03	936	7	15163	6.94277	1	0.705954	0.686846
GOTERM_BP_DIRECT	GO:0055119~relaxation of cardiac muscle	3	0.290135	0.0648428	A0A5S6HMA0, A0A286ZIC1	936	7	15163	6.94277	1	0.705954	0.686846
GOTERM_BP_DIRECT	GO:0006749~glutathione metabolic process	7	0.676983	0.0673961	A0A287AZ91, A0A287B465, Q9N1F5, A0A287B250, A0A287BSL9, A0A2C9F3F0	936	47	15163	2.41273	1	0.731458	0.711661
GOTERM_BP_DIRECT	GO:0050766~positive regulation of phagocytosis	6	0.580271	0.0681603	A0A287AYJ5, A0A286ZY29, A0A5G2QGR3, A0A2C9F3F0, A0A286ZQ17, K7GM40	936	36	15163	2.69996	1	0.737448	0.717488
GOTERM_BP_DIRECT	GO:0007156~homophilic cell adhesion via plasma membrane adhesion molecules	13	1.25725	0.0697572	A0A5G2QAS4, A0A286ZS77, A0A287AU89, A0A5K1UL34, A0A5G2R8P3, A0A287BIW0, A0A287BPL8, A0A287ATF2, A0A287A191, A0A287BKZ4, A0A287B9C7, I3LA65, A0A287ALP4, A0A287A770	936	121	15163	1.74047	1	0.752381	0.732018
GOTERM_BP_DIRECT	GO:0043066~negative regulation of apoptotic process	23	2.22437	0.0700288	A0A287AVV2, A0A287BIL8, A0A480LEG9, A0A5G2QRG0, A0A286ZXU2, A0A286ZT13, A0A287AX79, A0A5G2RBD3, A0A287A5M7, A0A5S6GXI4, A0A286ZX49, A0A286ZKC5, A0A5G2R3T3, F2Z5Q6, A0A5G2QKS9, F1SJX5, F1S3K9, A0A287BEJ3, A0A5G2QKZ4, A0A287A7X1, I3L719, A0A287B187, A0A5G2QBP1	936	255	15163	1.46116	1	0.752973	0.732593
GOTERM_BP_DIRECT	GO:0008361~regulation of cell size	4	0.386847	0.0717533	A0A287BED9, B8XH67, K9IVW4, A0A287B4G4	936	16	15163	4.04995	1	0.757444	0.736943
GOTERM_BP_DIRECT	GO:1903076~regulation of protein localization to plasma membrane	4	0.386847	0.0717533	A0A5G2QD51, A0A287A740, F1SET7, A0A287AKU9	936	16	15163	4.04995	1	0.757444	0.736943
GOTERM_BP_DIRECT	GO:0006883~cellular sodium ion homeostasis	4	0.386847	0.0717533	F1STQ3, A0A5S6HMA0, A0A5G2QZU7, A0A286ZS14	936	16	15163	4.04995	1	0.757444	0.736943
GOTERM_BP_DIRECT	GO:0051893~regulation of focal adhesion assembly	4	0.386847	0.0717533	A0A286ZQS0, P26234, A0A287APG0, A0A287A5G1	936	16	15163	4.04995	1	0.757444	0.736943
GOTERM_BP_DIRECT	GO:0030220~platelet formation	4	0.386847	0.0717533	K9IVR7, F1SJX5, A0A480ERB4, A0A5G2R6T7	936	16	15163	4.04995	1	0.757444	0.736943
GOTERM_BP_DIRECT	GO:0051131~chaperone-mediated protein complex assembly	4	0.386847	0.0717533	A0A286ZKC5, A0A5S8KLN1, A0A287AQK7, A0A287B6J6	936	16	15163	4.04995	1	0.757444	0.736943
GOTERM_BP_DIRECT	GO:1900182~positive regulation of protein localization to nucleus	5	0.483559	0.0728598	A0A5G2QDX5, A0A287AD53, A0A5G2QYB3, Q0R678, A0A5S6GXI4	936	26	15163	3.11534	1	0.762175	0.741546
GOTERM_BP_DIRECT	GO:0030316~osteoclast differentiation	5	0.483559	0.0728598	A0A288CFV5, A0A286ZK38, A0A5K1VS82, F1SUT8, A0A5S6GXI4	936	26	15163	3.11534	1	0.762175	0.741546
GOTERM_BP_DIRECT	GO:0031032~actomyosin structure organization	5	0.483559	0.0728598	I3LIE3, A0A287AUX6, A0A287AGC5, A0A287AKV8, A0A5G2QYR6	936	26	15163	3.11534	1	0.762175	0.741546
GOTERM_BP_DIRECT	GO:0042147~retrograde transport, endosome to Golgi	8	0.773694	0.0749244	A0A287B6U5, A0A5G2R4Y7, A0A286ZUZ1, A0A287B900, A0A287BI63, A0A5G2QTZ1, A0A480T5S7, A0A5G2R6F5	936	60	15163	2.15997	1	0.779868	0.75876
GOTERM_BP_DIRECT	GO:0008217~regulation of blood pressure	6	0.580271	0.0750002	A0A287A4L1, K7GMF9, A0A287B4N1, F1SFA7, A0A5G2QZU7, A0A2C9F3F0	936	37	15163	2.62699	1	0.779868	0.75876
GOTERM_BP_DIRECT	GO:0006468~protein phosphorylation	15	1.45068	0.0761016	A0A287A0Q6, A0A286ZQS0, A0A286ZP20, A0A480I155, A0A5G2Q708, A0A287BLR9, A0A287A5W8, A0A286ZX49, A0A5G2R694, A0A286ZV08, A0A5G2QG49, A0A287ARC7, A0A5S6GW78, F1RKG9, A0A480VY41	936	149	15163	1.63085	1	0.788958	0.767604
GOTERM_BP_DIRECT	GO:0051301~cell division	14	1.35397	0.0766787	A0A5G2RG39, A0A287A8W9, A0A287BA12, Q2EHH8, A0A286ZXK0, A0A286ZZ18, A0A5G2R5X2, Q007T2, A0A5G2QI00, Q06AS6, Q0Z8U2, A0A480VY41, F1SB90, A0A480UJL5	936	136	15163	1.66763	1	0.792575	0.771123
GOTERM_BP_DIRECT	GO:0006879~cellular iron ion homeostasis	7	0.676983	0.0792906	A0A288CFV5, A0A286ZVC0, F2Z5H6, A0A2C9F3F0, A0A287B673, A0A480M761, A0A5S6GXI4	936	49	15163	2.31426	1	0.812526	0.790534
GOTERM_BP_DIRECT	GO:0007173~epidermal growth factor receptor signaling pathway	5	0.483559	0.0815469	A0A5G2QDX5, A0A5G2QLA4, A0A480ERB4, B6E241, F1RMJ4	936	27	15163	2.99996	1	0.812526	0.790534
GOTERM_BP_DIRECT	GO:0006107~oxaloacetate metabolic process	3	0.290135	0.0830056	F1S0N2, P00503, A0A5G2QFC2	936	8	15163	6.07492	1	0.812526	0.790534
GOTERM_BP_DIRECT	GO:0097284~hepatocyte apoptotic process	3	0.290135	0.0830056	Q007T5, A0A287A8E9, A0A5G2RBD3	936	8	15163	6.07492	1	0.812526	0.790534
GOTERM_BP_DIRECT	GO:0045056~transcytosis	3	0.290135	0.0830056	A0A5G2QTZ1, A0A286ZVH8, C3UP60	936	8	15163	6.07492	1	0.812526	0.790534
GOTERM_BP_DIRECT	GO:0034498~early endosome to Golgi transport	3	0.290135	0.0830056	A0A286ZUZ1, A0A287BI63, A0A287B1T2	936	8	15163	6.07492	1	0.812526	0.790534
GOTERM_BP_DIRECT	GO:0038026~reelin-mediated signaling pathway	3	0.290135	0.0830056	A0A287A2R9, A0A286ZTD8, A0A480UJL5	936	8	15163	6.07492	1	0.812526	0.790534
GOTERM_BP_DIRECT	GO:0071985~multivesicular body sorting pathway	3	0.290135	0.0830056	I3L6X7, F1SE87, A0A287AAM6	936	8	15163	6.07492	1	0.812526	0.790534
GOTERM_BP_DIRECT	GO:0070831~basement membrane assembly	3	0.290135	0.0830056	F1SF45, A0A5G2QKZ6, A0A287A078	936	8	15163	6.07492	1	0.812526	0.790534
GOTERM_BP_DIRECT	GO:0035435~phosphate ion transmembrane transport	3	0.290135	0.0830056	A0A5G2QGN4, A0A5G2R9A9, A0A287AB63	936	8	15163	6.07492	1	0.812526	0.790534
GOTERM_BP_DIRECT	GO:0032287~peripheral nervous system myelin maintenance	3	0.290135	0.0830056	A0A287BKE2, A0A2C9F3F0, A0A286ZSZ2	936	8	15163	6.07492	1	0.812526	0.790534
GOTERM_BP_DIRECT	GO:0010642~negative regulation of platelet-derived growth factor receptor signaling pathway	3	0.290135	0.0830056	A0A286ZKS6, B8XH67, A0A287B2T2	936	8	15163	6.07492	1	0.812526	0.790534
GOTERM_BP_DIRECT	GO:0001952~regulation of cell-matrix adhesion	3	0.290135	0.0830056	A0A286ZP20, A0A286ZWE3, A0A5G2QZ47	936	8	15163	6.07492	1	0.812526	0.790534
GOTERM_BP_DIRECT	GO:0031293~membrane protein intracellular domain proteolysis	3	0.290135	0.0830056	F1RZL4, A0A5G2QX12, F1S8G9	936	8	15163	6.07492	1	0.812526	0.790534
GOTERM_BP_DIRECT	GO:0010838~positive regulation of keratinocyte proliferation	3	0.290135	0.0830056	K7GLF7, A0A287AEE8, A0A287BRY9	936	8	15163	6.07492	1	0.812526	0.790534
GOTERM_BP_DIRECT	GO:0007009~plasma membrane organization	4	0.386847	0.083288	A0A287BPY3, B8XH67, A0A287BKX8, A0A5G2QJT0	936	17	15163	3.81171	1	0.812526	0.790534
GOTERM_BP_DIRECT	GO:0045104~intermediate filament cytoskeleton organization	4	0.386847	0.083288	A0A287AA14, A0A5G2QSE8, A0A5G2RBD3, A0A480VY41	936	17	15163	3.81171	1	0.812526	0.790534
GOTERM_BP_DIRECT	GO:0043085~positive regulation of catalytic activity	4	0.386847	0.083288	A0A287AJN7, A0A287BPX7, A0A287A6C9, A0A2C9F3F0	936	17	15163	3.81171	1	0.812526	0.790534
GOTERM_BP_DIRECT	GO:0008154~actin polymerization or depolymerization	4	0.386847	0.083288	F1SVB0, A0A287AP52, A0A287BCJ4, A0A286ZIC1	936	17	15163	3.81171	1	0.812526	0.790534
GOTERM_BP_DIRECT	GO:0040014~regulation of multicellular organism growth	4	0.386847	0.083288	A0A5K1UYV7, A0A2C9F3F0, A0A287AJZ1, A0A286ZZ12	936	17	15163	3.81171	1	0.812526	0.790534
GOTERM_BP_DIRECT	GO:0010628~positive regulation of gene expression	25	2.41779	0.084896	A0A5G2R7K7, A0A286ZKS6, A0A287BED9, A0A287BLR9, A0A5G2QJG3, A0A5G2QFE3, I3L6X7, A0A286ZW39, F1SAP4, A0A287AYJ5, A0A287AE06, A0A287AL69, A0A286ZK38, A0A286ZJJ2, A0A287B854, A0A480LEG9, A0A286ZY95, A0A287A5G1, A0A287A6J7, F1SB42, A0A5G2QTZ1, A0A287AKV8, A0A286ZVE5, A0A5G2QKZ4, A0A286ZUA7, A0A286ZR70	936	289	15163	1.40137	1	0.825893	0.803539
GOTERM_BP_DIRECT	GO:0032757~positive regulation of interleukin-8 production	7	0.676983	0.0856513	I3LE68, A0A287BD00, A0A287A317, P79335, Q0R678, F1S2H4, A0A287AJZ1	936	50	15163	2.26797	1	0.828599	0.806172
GOTERM_BP_DIRECT	GO:1902476~chloride transmembrane transport	7	0.676983	0.0856513	A0A287B5R1, A0A287A6Z6, A0A286ZVF2, F1RKK2, A0A287B250, A0A287AEN4, F1SGY1, A0A286ZYI6, A0A287A905	936	50	15163	2.26797	1	0.828599	0.806172
GOTERM_BP_DIRECT	GO:0030308~negative regulation of cell growth	10	0.967118	0.0872157	A0A287AXX3, A0A287AH94, P63246, A0A286ZV08, A0A287A317, A0A5G2QG49, A0A287A8S8, A0A287AYW8, A0A287A5T9, A0A287B2T2	936	87	15163	1.86204	1	0.841389	0.818616
GOTERM_BP_DIRECT	GO:0031397~negative regulation of protein ubiquitination	6	0.580271	0.0897473	K7GM88, A0A286ZYR0, K9IVC2, I3LEF2, Q0Z8U2, A0A287B187	936	39	15163	2.49227	1	0.863414	0.840045
GOTERM_BP_DIRECT	GO:0045332~phospholipid translocation	5	0.483559	0.0907187	A0A287AE00, A0A287ABL3, A0A287AYE7, A0A287A5T0, A0A287ABK7	936	28	15163	2.89282	1	0.870348	0.846791
GOTERM_BP_DIRECT	GO:0090263~positive regulation of canonical Wnt signaling pathway	10	0.967118	0.0921373	A0A286ZQ62, A0A287A1S6, A0A5G2QDX5, A0A287ATT3, A0A5G2QVL4, A0A287A8C3, A0A286ZTH7, A0A286ZSB5, A0A287AJK1, A0A5G2QBP1	936	88	15163	1.84088	1	0.880504	0.856673
GOTERM_BP_DIRECT	GO:0070373~negative regulation of ERK1 and ERK2 cascade	7	0.676983	0.0922843	F1SB42, A0A287ABP7, F1RT53, A0A286ZIM7, A0A286ZZX3, B8XH67, A0A286ZN74	936	51	15163	2.2235	1	0.880504	0.856673
GOTERM_BP_DIRECT	GO:0006606~protein import into nucleus	9	0.870406	0.0954691	A0A287BD56, A0A5G2RIC0, A0A5G2QZY6, A0A287ATT9, A0A5G2QM86, A0A287AE06, A0A287B924, A0A287AJZ1, A0A5G2QZ16, A0A287AKU9	936	76	15163	1.9184	1	0.89452	0.870309
GOTERM_BP_DIRECT	GO:0090314~positive regulation of protein targeting to membrane	4	0.386847	0.0955562	A0A5G2R6Z7, F1SJX5, A0A287B4D9, A0A286ZL61, A0A287B310	936	18	15163	3.59995	1	0.89452	0.870309
GOTERM_BP_DIRECT	GO:0048814~regulation of dendrite morphogenesis	4	0.386847	0.0955562	Q06AU2, A0A286ZR21, A0A287A5W8, A0A286ZTS7	936	18	15163	3.59995	1	0.89452	0.870309
GOTERM_BP_DIRECT	GO:0032331~negative regulation of chondrocyte differentiation	4	0.386847	0.0955562	A0A287A6J7, A0A286ZK38, A0A287BLR9, A0A480ERB4	936	18	15163	3.59995	1	0.89452	0.870309
GOTERM_BP_DIRECT	GO:0006884~cell volume homeostasis	4	0.386847	0.0955562	A0A5G2QKS9, A0A287B5R1, A0A286ZVF2, F1RKK2, A0A287AEN4	936	18	15163	3.59995	1	0.89452	0.870309
GOTERM_BP_DIRECT	GO:0035024~negative regulation of Rho protein signal transduction	4	0.386847	0.0955562	K7GKU7, I3LM60, F1RT62, F1RGB8, F1RVE7	936	18	15163	3.59995	1	0.89452	0.870309
GOTERM_BP_DIRECT	GO:0043113~receptor clustering	4	0.386847	0.0955562	A0A287A6J7, A0A286ZXU2, A0A286ZS39, A0A286ZN74	936	18	15163	3.59995	1	0.89452	0.870309
GOTERM_BP_DIRECT	GO:0000209~protein polyubiquitination	13	1.25725	0.0965685	A0A286ZPH4, A0A287AWE1, A0A286ZK38, A0A286ZR21, A0A287BGG6, A0A5G2QZC6, A0A5G2QUT6, A0A287ARU4, A0A5G2QB69, A0A286ZTS7, A0A287A7X1, Q2VJ60	936	128	15163	1.64529	1	0.901565	0.877164
GOTERM_BP_DIRECT	GO:0008284~positive regulation of cell proliferation	25	2.41779	0.0993023	A0A5K1UQ13, A0A286ZQQ0, A0A287BLR9, A0A5G2R0E2, F1RVE7, A0A286ZKH9, F2Z5Q6, A0A5G2QKS9, A0A5G2QBE4, A0A287A8C3, A0A5G2QKD9, A0A287AJN7, F1RT83, A0A287A2M4, A0A287B854, A0A480LEG9, A0A287B4N8, A0A286ZQ17, A0A286ZV08, F1SDQ0, A0A287ARC7, A0A5S6GW78, A0A5G2QZ47, Q06AS6, A0A5G2QBP1, A0A286ZR70, A0A286ZN74	936	294	15163	1.37753	1	0.91499	0.890225
