# Supplementary material for: Oviduct Epithelial Cell-Derived Extracellular Vesicles Improve Porcine Trophoblast Outgrowth
Source: Vet Sci. 2022 Nov 4;9(11):609. doi: 10.3390/vetsci9110609 (PMC9697688; doi:10.3390/vetsci9110609)
Supplement: Supplementary file 1 [file vetsci-09-00609-s001.zip › Table S3_Biological processes.xlsx]

## Sheet: Gene ontology2
Table S3. The involvement of EVs proteins in different cellular and biological processes.
Category	Term	Count	%	PValue	Genes	List Total	Pop Hits	Pop Total	Fold Enrichment	Bonferroni	Benjamini	FDR
UP_KW_BIOLOGICAL_PROCESS	KW-0130~Cell adhesion	40	3.86847	3.655e-14	A0A5G2R7K7, A0A286ZU80, F1SS26, F1RS31, A0A287AU89, A0A5G2R2I1, A0A287ACZ3, A0A287AU28, A0A287BPL8, F1RVE7, A0A5G2QFE3, A0A287AJE9, A0A287BKZ4, A0A287A078, P26234, A0A287AKJ2, A0A286ZK38, A0A286ZY95, I3LGN8, A0A287A604, A0A286ZQ17, A0A5G2Q6W7, Q8WNW3, A0A287ATF2, F1SBL4, A0A287B7K9, A0A5G2QY83, A0A5G2R7Z4, A0A287AD53, A0A5S6HMA0, A0A5G2QN76, A0A286ZY29, F1S3K9, P48819, A0A5G2QLV5, A0A5G2R5C9, A0A…	318	170	5423	4.01258	3.57958e-12	3.5819e-12	3.3626e-12
UP_KW_BIOLOGICAL_PROCESS	KW-0653~Protein transport	46	4.44874	3.74761e-13	F1RS11, A0A5G2QE74, A0A5G2RK60, A0A286ZKS6, A0A286ZIQ6, A0A287AII2, A0A286ZLS9, A0A287AJE1, A0A287AY26, A0A5G2QMG4, A0A287AW49, A0A5G2QIG7, A0A287AKE5, A0A286ZQ28, A0A5G2QEC4, A0A287B4G2, I3L6X7, A0A5G2RIC0, Q007T5, F1RH60, A0A287AAM6, A0A287BLN4, A0A5G2QZ16, A0A5G2QA44, A0A286ZUZ1, A0A287A4W6, A0A5G2RE13, A0A5G2QAW2, A0A481CVC9, A0A287AZ79, A0A5G2RG39, A0A287AAQ1, A0A5G2QIL8, A0A287ATA0, A0A287B…	318	235	5423	3.33812	3.67315e-11	1.83633e-11	1.7239e-11
UP_KW_BIOLOGICAL_PROCESS	KW-0813~Transport	129	12.4758	3.56052e-11	A0A5G2QE74, F1RS11, F1STQ3, A0A286ZLS9, A0A287AJE1, A0A287ARM1, A0A5G2QMG4, A0A287AY26, A0A5G2QIG7, M3VJZ7, A0A287AXI2, K7GM40, B6VCB0, A0A287B4G2, A0A287BDN0, A0A5K1V3D1, F1S2F6, A0A5G2QQW2, A0A286ZVF2, A0A287BLN4, A0A287A5T0, A0A5G2QZ16, A0A5G2R2F8, A0A287AJF0, A0A287B5R1, A0A286ZQV4, A0A286ZSZ5, A0A287AVV2, A0A286ZN79, F1RKK2, A0A286ZS14, A0A5G2QP59, A0A287AB63, A0A287AZM6, A0A287ATA0, A0A287A…	318	1312	5423	1.67675	3.48931e-09	1.1631e-09	1.09189e-09
UP_KW_BIOLOGICAL_PROCESS	KW-0324~Glycolysis	9	0.870406	0.000235005	A0A286ZI36, A0A286ZWI1, A0A287B7L9, A0A287A8S8, A0A287AJQ2, A0A286ZYX8, P00355, A0A288CFT0, F1RPH0, P08059	318	30	5423	5.11604	0.0227699	0.00575761	0.00540511
UP_KW_BIOLOGICAL_PROCESS	KW-0406~Ion transport	38	3.67505	0.00206616	A0A288CFV5, F1STQ3, A0A287A6Z6, A0A286ZM68, A0A287A4L1, A0A5G2QW05, A0A287ARM1, F1RMZ8, M3VJZ7, A0A287AXI2, B6VCB0, A0A287BDN0, A0A286ZSF2, F1S2F6, A0A286ZVF2, A0A287AKM2, A0A287AIQ8, A0A287ADH9, A0A5G2QWF0, A0A287B5R1, A0A5G2Q708, A0A287AVV2, F1RKK2, A0A286ZJL5, A0A286ZS14, A0A286ZV56, A0A5S6HMA0, A0A5G2QGN2, A0A287A6F6, F1RSG6, A0A287AI58, A0A287B250, A0A5G2QZU7, A0A287AEN4, A0A286ZYI6, A0A287A…	318	391	5423	1.65737	0.183471	0.0404968	0.0380174
UP_KW_BIOLOGICAL_PROCESS	KW-0278~Fertilization	6	0.580271	0.00389327	F1RKE0, A0A287AH22, A0A286ZY29, Q0R678, A0A5G2R5C9, Q07287	318	19	5423	5.3853	0.317699	0.06359	0.0596968
UP_KW_BIOLOGICAL_PROCESS	KW-0254~Endocytosis	9	0.870406	0.00462504	F1RRU7, A0A286ZPR1, F1RH60, A0A5G2QMG4, A0A5G2QEC4, A0A5G2REI4, Q06AU6, A0A5S6GXI4, A0A286ZYH9	318	46	5423	3.33655	0.365111	0.0647505	0.0607862
UP_KW_BIOLOGICAL_PROCESS	KW-0072~Autophagy	9	0.870406	0.00776915	A0A287A223, A0A287BD00, A0A5G2R4G3, Q0R678, A0A286ZSB5, A0A287A3T1, A0A287B187, A0A286ZYH9, D2KQR0	318	50	5423	3.06962	0.534363	0.095172	0.0893452
UP_KW_BIOLOGICAL_PROCESS	KW-0346~Stress response	7	0.676983	0.0190215	A0A286ZKC5, A0A286ZWK2, A0A2C9F366, Q0R678, A0A287AQK7, A5A8V7, A0A5G2QII5	318	37	5423	3.22633	0.847724	0.203686	0.191216
UP_KW_BIOLOGICAL_PROCESS	KW-0321~Glycogen metabolism	4	0.386847	0.02298	A0A287AQ89, A0A287AL94, A0A5G2QI00, Q2EHH8	318	11	5423	6.20126	0.897544	0.203686	0.191216
UP_KW_BIOLOGICAL_PROCESS	KW-0970~Cilium biogenesis/degradation	7	0.676983	0.0242192	A0A286ZJL5, A0A481CVC9, A0A286ZIC1, A0A287A243, A0A5G2QIL8, A0A287B1T2	318	39	5423	3.06088	0.909526	0.203686	0.191216
UP_KW_BIOLOGICAL_PROCESS	KW-0769~Symport	8	0.773694	0.0249412	A0A287B5R1, F1RM08, A0A286ZM68, A0A5K1V0Y8, A0A5G2QGN4, A0A480PP25, F1SK41, A0A287AB63	318	50	5423	2.72855	0.915857	0.203686	0.191216
UP_KW_BIOLOGICAL_PROCESS	KW-0375~Hydrogen ion transport	7	0.676983	0.0271426	A0A5G2QWF0, F1RSG6, F2Z5H6, F1RMZ8, A0A287AKZ9, A0A287AXI2, A0A287B673	318	40	5423	2.98436	0.932575	0.204613	0.192086
UP_KW_BIOLOGICAL_PROCESS	KW-0053~Apoptosis	13	1.25725	0.029543	A0A287AVV2, P62936, A0A287BLR9, A0A5G2QRG0, F1RIQ4, A0A286ZQG3, A0A286ZRI5, A0A5G2R694, P63246, F1S3K9, Q0Z8U2, P00355, A0A287B187	318	112	5423	1.97942	0.947073	0.206801	0.19414
UP_KW_BIOLOGICAL_PROCESS	KW-0221~Differentiation	15	1.45068	0.0429824	A0A286ZU80, A0A286ZJ16, A0A286ZKK0, A0A287BLR9, A0A287AEE8, K7GMF9, A0A286ZS39, A0A287B4K6, A0A287AG96, A0A287AD98, A0A5G2R694, Q007T5, A0A286ZWL5, Q007T2, A0A480UJL5	318	145	5423	1.76415	0.986506	0.263936	0.247776
UP_KW_BIOLOGICAL_PROCESS	KW-0524~Neurogenesis	8	0.773694	0.0430915	A0A286ZU80, A0A287AG96, A0A287AD98, Q007T5, A0A286ZKK0, Q007T2, A0A5G2QLV5, A0A480UJL5	318	56	5423	2.43621	0.986656	0.263936	0.247776
UP_KW_BIOLOGICAL_PROCESS	KW-0648~Protein biosynthesis	11	1.06383	0.0940077	A0A287BKE1, F1SII4, F1SAP4, F2Z505, A0A287A8V1, I3LII3, A0A286ZJP7, A0A287A391, A0A480PPD4, A0A287BRE0, A0A286ZJC3	318	107	5423	1.75316	0.999937	0.541927	0.508748
